# Supplementary material for: Erythropoietin regulates energy metabolism through EPO-EpoR-RUNX1 axis
Source: Nat Commun. 2024 Sep 16;15:8114. doi: 10.1038/s41467-024-52352-z (PMC11405798; doi:10.1038/s41467-024-52352-z)
Supplement: Supplementary file 4 — Source data [file 41467_2024_52352_MOESM4_ESM.xlsx]

## Sheet: Fig.1
Fig.1b											Fig.1c											Fig.1d												Fig.1e
Days	WT				Tg6						Days	WT				Tg6						Days	WT M				Tg6 M							Time (min)	WT												Tg6
30	15.76	15.87	16.01	15.98	13.45	13.65	12.44	13.01			30	1.16	1.17	1.19	1.13	0.86	0.76	0.65	0.8			30	13.4	13.6	13.72	13.65	13.29	11.69	13.59	11.96				0	142	145	161	172	149	138	155	166	147	159	144	138	99	102	94
45	16.97	17.32	16.99	17.43	14.78	15.11	13.98	14.14			45	1.56	1.6	1.67	1.52	1.15	1.26	1.39	1.32			45	14.21	14.52	14.12	14.71	13.43	13.65	13.39	14.62				15	553	592	687	621	611	597	594	599	587	580	603	621	182	165	173
60	22.56	22.67	22.87	22.54	20.78	18.64	19.67	18.89			60	1.98	1.88	2.05	2.03	1.45	1.57	1.64	1.68			60	19.38	19.59	19.62	19.31	19.13	18.87	17.83	19.01				30	402	413	408	498	503	522	527	546	498	501	522	537	99	104	108
70	23.01	22.99	22.98	22.97	19.96	19.3	20.84	21.97			70	2.09	2.27	2.13	2.29	1.71	1.69	1.75	1.79			70	19.72	19.52	19.65	19.48	19.05	19.41	19.89	18.98				60	212	203	198	221	232	243	209	253	248	267	249	281	94	99	95
80	25.69	25.67	26.41	25.89	22.56	21.86	20.65	22.11			80	2.16	2.34	2.37	2.39	1.67	1.8	1.88	1.89			80	22.33	22.13	22.84	22.3	21.69	22.46	21.57	22.02				90	158	162	138	157	168	194	181	176	166	182	173	190	59	52	61
90	27.06	26.35	27.47	27.13	23.97	20.12	22.01	23.47			90	2.27	2.47	2.4	2.42	1.94	1.98	2.07	2.09			90	23.59	22.68	23.87	23.51	22.83	22.94	23.74	23.18				120	182	158	177	192	183	206	211	187	196	195	188	205	44	53	66
100	27.96	28.04	30.05	27.9	24.67	22.14	23.27	25.87			100	2.54	2.64	2.66	2.98	2.07	2.05	2.15	2.11			100	24.22	24.2	26.19	23.72	23.4	24.29	24.32	23.56
Table Analyzed	body weight										Table Analyzed	fat mass																						Table Analyzed	Data 1
																						Table Analyzed	Data 1
Two-way RM ANOVA	Matching: Both factors										Two-way RM ANOVA	Matching: Both factors																						Mixed-effects model (REML)	Matching: Both factors
Assume sphericity?	Yes										Assume sphericity?	No										Two-way RM ANOVA	Matching: Both factors											Assume sphericity?	Yes
Alpha	0.05										Alpha	0.05										Assume sphericity?	Yes											Alpha	0.05
																						Alpha	0.05
Source of Variation	% of total variation	P value	P value summary	Significant?							Source of Variation	% of total variation	P value	P value summary	Significant?	Geisser-Greenhouse's epsilon																		Fixed effects (type III)	P value	P value summary	Statistically significant (P < 0.05)?	F (DFn, DFd)
Row Factor	81.8	<0.0001	****	Yes							Row Factor	78.63	<0.0001	****	Yes	0.3941						Source of Variation	% of total variation	P value	P value summary	Significant?								Row Factor	<0.0001	****	Yes	F (5, 55) = 754.0
Column Factor	14.6	0.0031	**	Yes							Column Factor	18.05	<0.0001	****	Yes	1						Row Factor	98.13	<0.0001	****	Yes								Column Factor	<0.0001	****	Yes	F (1, 11) = 2553
Row Factor x Column Factor	0.865	0.0409	*	Yes							Row Factor x Column Factor	0.8088	0.1032	ns	No	0.37						Column Factor	0.4908	0.0071	**	Yes								Row Factor x Column Factor	<0.0001	****	Yes	F (5, 49) = 323.1
Subject x Row Factor	0.906										Subject x Row Factor	0.813										Row Factor x Column Factor	0.09089	0.745	ns	No
Subject x Column Factor	0.563										Subject x Column Factor	0.03725										Subject x Row Factor	0.6598											Random effects	SD	Variance
Subject	0.373										Subject	0.9017										Subject x Column Factor	0.03371											Subject	8.333	69.44
																						Subject	0.1225											Subject x Row Factor	0	0
ANOVA table	SS	DF	MS	F (DFn, DFd)	P value						ANOVA table	SS	DF	MS	F (DFn, DFd)	P value																		Subject x Column Factor	4.726	22.34
Row Factor	946	6	158	F (6, 18) = 271	P<0.0001						Row Factor	11.56	6	1.927	F (2.365, 7.094) = 290.2	P<0.0001						ANOVA table	SS	DF	MS	F (DFn, DFd)	P value							Residual	20.34	413.6
Column Factor	169	1	169	F (1, 3) = 77.8	P=0.0031						Column Factor	2.654	1	2.654	F (1.000, 3.000) = 1453	P<0.0001						Row Factor	912.9	6	152.2	F (6, 18) = 446.2	P<0.0001
Row Factor x Column Factor	10	6	1.67	F (6, 18) = 2.82	P=0.0409						Row Factor x Column Factor	0.1189	6	0.01982	F (2.220, 6.660) = 3.209	P=0.1032						Column Factor	4.566	1	4.566	F (1, 3) = 43.67	P=0.0071							Was the matching effective?
Subject x Row Factor	10.5	18	0.583								Subject x Row Factor	0.1195	18	0.00664								Row Factor x Column Factor	0.8456	6	0.1409	F (6, 18) = 0.5754	P=0.7450							Chi-square, df	8.725, 2
Subject x Column Factor	6.51	3	2.17								Subject x Column Factor	0.005477	3	0.001826								Subject x Row Factor	6.138	18	0.341									P value	0.0127
Subject	4.32	3	1.44								Subject	0.1326	3	0.04419								Subject x Column Factor	0.3136	3	0.1045									P value summary	*
Residual	10.6	18	0.591								Residual	0.1112	18	0.006176								Subject	1.14	3	0.38									Is there significant matching (P < 0.05)?	Yes
																						Residual	4.409	18	0.2449
Difference between column means											Difference between column means																							Difference between column means
Mean of WT M	22.9										Mean of WT M	2.049										Difference between column means												Predicted mean of WT M	306.7
Mean of Tg6 M	19.4										Mean of Tg6 M	1.613										Mean of WT M	19.64											Predicted mean of Tg6 M	103.3
Difference between means	3.47										Difference between means	0.4354										Mean of Tg6 M	19.06											Difference between predicted means	203.4
SE of difference	0.394										SE of difference	0.01142										Difference between means	0.5711											SE of difference	4.025
95% CI of difference	2.22 to 4.73										95% CI of difference	0.3990 to 0.4717										SE of difference	0.08641											95% CI of difference	194.5 to 212.3
																						95% CI of difference	0.2961 to 0.8461
Data summary											Data summary																							Data summary
Number of columns (Column Factor)	2										Number of columns (Column Factor)	2										Data summary												Number of columns (Column Factor)	2
Number of rows (Row Factor)	7										Number of rows (Row Factor)	7										Number of columns (Column Factor)	2											Number of rows (Row Factor)	6
Number of subjects (Subject)	4										Number of subjects (Subject)	4										Number of rows (Row Factor)	7											Number of subjects (Subject)	12
Number of missing values	0										Number of missing values	0										Number of subjects (Subject)	4											Number of missing values	6
																						Number of missing values	0
Compare each cell mean with the other cell mean in that row																																		Compare each cell mean with the other cell mean in that row
											Compare each cell mean with the other cell mean in that row											Compare each cell mean with the other cell mean in that row
Number of families	1																																	Number of families	1
Number of comparisons per family	7										Number of families	1										Number of families	1											Number of comparisons per family	6
Alpha	0.05										Number of comparisons per family	7										Number of comparisons per family	7											Alpha	0.05
											Alpha	0.05										Alpha	0.05
Bonferroni's multiple comparisons test	Mean Diff.	95.00% CI of diff.	Below threshold?	Summary	Adjusted P Value																													Bonferroni's multiple comparisons test	Predicted (LS) mean diff.	95.00% CI of diff.	Below threshold?	Summary	Adjusted P Value
											Bonferroni's multiple comparisons test	Mean Diff.	95.00% CI of diff.	Below threshold?	Summary	Adjusted P Value						Bonferroni's multiple comparisons test	Mean Diff.	95.00% CI of diff.	Below threshold?	Summary	Adjusted P Value
WT M - Tg6 M																																		WT M - Tg6 M
Row 1	2.77	1.12 to 4.42	Yes	***	0.0005						WT M - Tg6 M											WT M - Tg6 M												Row 1	54.56	30.73 to 78.39	Yes	****	<0.0001
Row 2	2.68	1.03 to 4.32	Yes	***	0.0008						Row 1	0.395	0.04220 to 0.7478	Yes	*	0.0362						Row 1	0.96	-0.1016 to 2.022	No	ns	0.0935							Row 2	415.5	391.7 to 439.3	Yes	****	<0.0001
Row 3	3.17	1.52 to 4.81	Yes	***	0.0001						Row 2	0.3075	0.01402 to 0.6010	Yes	*	0.0438						Row 2	0.6175	-0.4441 to 1.679	No	ns	0.6622							Row 3	376.6	352.8 to 400.4	Yes	****	<0.0001
Row 4	2.47	0.821 to 4.12	Yes	**	0.0018						Row 3	0.4	0.08445 to 0.7156	Yes	*	0.0253						Row 3	0.765	-0.2966 to 1.827	No	ns	0.2958							Row 4	137.9	114.1 to 161.7	Yes	****	<0.0001
Row 5	4.12	2.47 to 5.77	Yes	****	<0.0001						Row 4	0.46	0.1377 to 0.7823	Yes	*	0.0179						Row 4	0.26	-0.8016 to 1.322	No	ns	>0.9999							Row 5	104.5	80.63 to 128.3	Yes	****	<0.0001
Row 6	4.61	2.96 to 6.26	Yes	****	<0.0001						Row 5	0.505	0.4267 to 0.5833	Yes	***	0.0002						Row 5	0.465	-0.5966 to 1.527	No	ns	>0.9999							Row 6	131.3	107.5 to 155.1	Yes	****	<0.0001
Row 7	4.5	2.85 to 6.15	Yes	****	<0.0001						Row 6	0.37	0.1068 to 0.6332	Yes	*	0.0187						Row 6	0.24	-0.8216 to 1.302	No	ns	>0.9999
											Row 7	0.61	0.01661 to 1.203	Yes	*	0.0462						Row 7	0.69	-0.3716 to 1.752	No	ns	0.4494
																																		Test details	Predicted (LS) mean 1	Predicted (LS) mean 2	Predicted (LS) mean diff.	SE of diff.	N1	N2	t	DF
Test details	Mean 1	Mean 2	Mean Diff.	SE of diff.	N1	N2	t	DF
											Test details	Mean 1	Mean 2	Mean Diff.	SE of diff.	N1	N2	t	DF			Test details	Mean 1	Mean 2	Mean Diff.	SE of diff.	N1	N2	t	DF				WT M - Tg6 M
WT M - Tg6 M																																		Row 1	151.3	96.77	54.56	8.732	12	11	6.248	60
Row 1	15.9	13.1	2.77	0.544	4	4	5.09	18			WT M - Tg6 M											WT M - Tg6 M												Row 2	603.8	188.2	415.5	8.732	12	11	47.58	60
Row 2	17.2	14.5	2.68	0.544	4	4	4.92	18			Row 1	1.163	0.7675	0.395	0.05362	4	4	7.367	3			Row 1	13.59	12.63	0.96	0.3499	4	4	2.743	18				Row 3	489.8	113.1	376.6	8.732	12	11	43.13	60
Row 3	22.7	19.5	3.17	0.544	4	4	5.82	18			Row 2	1.588	1.28	0.3075	0.0446	4	4	6.894	3			Row 2	14.39	13.77	0.6175	0.3499	4	4	1.765	18				Row 4	234.7	96.77	137.9	8.732	12	11	15.79	60
Row 4	23	20.5	2.47	0.544	4	4	4.54	18			Row 3	1.985	1.585	0.4	0.04796	4	4	8.341	3			Row 3	19.48	18.71	0.765	0.3499	4	4	2.186	18				Row 5	170.4	65.96	104.5	8.732	12	11	11.96	60
Row 5	25.9	21.8	4.12	0.544	4	4	7.58	18			Row 4	2.195	1.735	0.46	0.04899	4	4	9.39	3			Row 4	19.59	19.33	0.26	0.3499	4	4	0.743	18				Row 6	190	58.68	131.3	8.732	12	11	15.04	60
Row 6	27	22.4	4.61	0.544	4	4	8.48	18			Row 5	2.315	1.81	0.505	0.0119	4	4	42.43	3			Row 5	22.4	21.94	0.465	0.3499	4	4	1.329	18
Row 7	28.5	24	4.5	0.544	4	4	8.28	18			Row 6	2.39	2.02	0.37	0.04	4	4	9.25	3			Row 6	23.41	23.17	0.24	0.3499	4	4	0.6858	18
											Row 7	2.705	2.095	0.61	0.09018	4	4	6.764	3			Row 7	24.58	23.89	0.69	0.3499	4	4	1.972	18
[truncated: 45 more columns]

## Sheet: Fig.2
Fig.2b																						Fig.2c																							Fig.2d				Fig.2e
ScWAT				eWAT				BAT				Skeletal muscle				Liver								ScWAT				eWAT				BAT				Skeletal muscle				Liver
26	30	28	29	25	24	29	25	0	3	2	1	6	7	5	6	0	1	0	1			EPOR		1.09567	0.797921	0.946821	1.15959	0.702687	0.947267	1.05857	1.10462	0.18687	0.184167	0.206719	0.150726	0.508567	0.495782	0.390268	0.416738	0.1072	0.0263	0.0052	0.0182
Table Analyzed	Data 3																					Table Analyzed	Data 1																										Table Analyzed
Repeated measures ANOVA summary																						Repeated measures ANOVA summary																											Repeated measures ANOVA summary
Assume sphericity?	No																					Assume sphericity?	No																										Assume sphericity?
F	366.9																					F	52.06																										F
P value	<0.0001																					P value	0.0002																										P value
P value summary	****																					P value summary	***																										P value summary
Statistically significant (P < 0.05)?	Yes																					Statistically significant (P < 0.05)?	Yes																										Statistically significant (P < 0.05)?
Geisser-Greenhouse's epsilon	0.3934																					Geisser-Greenhouse's epsilon	0.4854																										Geisser-Greenhouse's epsilon
R squared	0.9919																					R squared	0.9455																										R squared
Was the matching effective?																						Was the matching effective?																											Was the matching effective?
F	1.272																					F	0.3686																										F
P value	0.3282																					P value	0.777																										P value
P value summary	ns																					P value summary	ns																										P value summary
Is there significant matching (P < 0.05)?	No																					Is there significant matching (P < 0.05)?	No																										Is there significant matching (P < 0.05)?
R squared	0.002572																					R squared	0.004996																										R squared
ANOVA table	SS	DF	MS	F (DFn, DFd)	P value																	ANOVA table	SS	DF	MS	F (DFn, DFd)	P value																						ANOVA table
Treatment (between columns)	2923	4	730.8	F (1.574, 4.721) = 366.9	P<0.0001																	Treatment (between columns)	3.071	4	0.7678	F (1.941, 5.824) = 52.06	P=0.0002																						Treatment (between columns)
Individual (between rows)	7.6	3	2.533	F (3, 12) = 1.272	P=0.3282																	Individual (between rows)	0.01631	3	0.005437	F (3, 12) = 0.3686	P=0.7770																						Individual (between rows)
Residual (random)	23.9	12	1.992																			Residual (random)	0.177	12	0.01475																								Residual (random)
Total	2955	19																				Total	3.264	19																									Total
Data summary																						Data summary																											Data summary
Number of treatments (columns)	5																					Number of treatments (columns)	5																										Number of treatments (columns)
Number of subjects (rows)	4																					Number of subjects (rows)	4																										Number of subjects (rows)
Number of missing values	0																					Number of missing values	0																										Number of missing values
																						Number of families	1
Number of families	1																					Number of comparisons per family	4
Number of comparisons per family	4																					Alpha	0.05																										Number of families
Alpha	0.05																																																Number of comparisons per family
																						Bonferroni's multiple comparisons test	Mean Diff.	95.00% CI of diff.	Below threshold?	Summary	Adjusted P Value	A-?																					Alpha
Bonferroni's multiple comparisons test	Mean Diff.	95.00% CI of diff.	Below threshold?	Summary	Adjusted P Value	A-?																ScWAT vs. eWAT	0.04671	-0.6201 to 0.7135	No	ns	>0.9999	B	eWAT
ScWAT vs. eWAT	2.5	-5.882 to 10.88	No	ns	0.8247	B	eWAT															ScWAT vs. BAT	0.8179	0.3446 to 1.291	Yes	*	0.0105	C	BAT																				Bonferroni's multiple comparisons test
ScWAT vs. BAT	26.75	24.17 to 29.33	Yes	****	<0.0001	C	BAT															ScWAT vs. Skeletal muscle	0.5472	0.05491 to 1.039	Yes	*	0.0372	D	Skeletal muscle																				ScWAT vs. eWAT
ScWAT vs. Skeletal muscle	22.25	18.21 to 26.29	Yes	***	0.0003	D	Skeletal muscle															ScWAT vs. Liver	0.9608	0.5503 to 1.371	Yes	**	0.0043	E	Liver																				ScWAT vs. BAT
ScWAT vs. Liver	27.75	24.36 to 31.14	Yes	***	0.0001	E	Liver																																										ScWAT vs. Skeletal muscle
																						Test details	Mean 1	Mean 2	Mean Diff.	SE of diff.	n1	n2	t	DF																			ScWAT vs. Liver
Test details	Mean 1	Mean 2	Mean Diff.	SE of diff.	n1	n2	t	DF														ScWAT vs. eWAT	1	0.9533	0.04671	0.1237	4	4	0.3777	3
ScWAT vs. eWAT	28.25	25.75	2.5	1.555	4	4	1.608	3														ScWAT vs. BAT	1	0.1821	0.8179	0.08778	4	4	9.318	3																			Test details
ScWAT vs. BAT	28.25	1.5	26.75	0.4787	4	4	55.88	3														ScWAT vs. Skeletal muscle	1	0.4528	0.5472	0.09129	4	4	5.993	3																			ScWAT vs. eWAT
ScWAT vs. Skeletal muscle	28.25	6	22.25	0.75	4	4	29.67	3														ScWAT vs. Liver	1	0.03923	0.9608	0.07612	4	4	12.62	3																			ScWAT vs. BAT
ScWAT vs. Liver	28.25	0.5	27.75	0.6292	4	4	44.11	3																																									ScWAT vs. Skeletal muscle
																																																	ScWAT vs. Liver
[truncated: 20 more columns]

## Sheet: Fig.3
Fig.3b				Fig.3c											Fig.3d											Fig.3e											Fig.3f											Fig.3g
WT	Tg6				WT				Tg6							WT				Tg6							WT				Tg6							WT				Tg6							WT
54.3189	199.844			Ucp1	1.12716	1.02467	0.921572	0.926593	1.86272	1.9267	1.9872	2.01678			Ucp1	1.03687	0.587687	0.689873	1.68557	0.876823	1.03687	0.963287	0.59893			PPARγ	1.58163	0.54712	0.945762	0.925493	1.90268	2.01527	2.06762	1.94762			PPARγ	1.16871	0.94121	1.04116	0.848917	1.57282	1.57963	1.68983	1.55921			PPARγ	0.786281
90.8638	180.578			Pgc1α	1.02372	1.32067	0.792333	0.863274	1.54378	1.68089	1.58984	1.59037			Pgc1α	1.06876	0.686978	1.05671	1.18755	1.07832	0.703469	1.06983	1.09793			LPL	1.65651	0.657681	1.02457	0.661236	2.13476	2.26752	2.12767	2.14762			LPL	0.967265	1.21257	1.02467	0.795497	1.39968	1.5812	1.47982	1.55927			LPL	1.0621
71.7682	174.639			Cidea	1.25782	0.862897	1.04637	0.832906	1.46732	1.39782	1.58983	1.56908			Cidea	1.07872	0.779273	1.05768	1.08432	1.08798	0.803982	1.06298	1.07239			ACC1	1.0172	0.987638	0.995162	1.02334	0.12687	0.0926876	0.178361	0.14446			ACC1	0.950651	1.00955	1.03823	1.01757	0.30973	0.394437	0.505762	0.45654			ACC1	0.964968
61.3067	158.069			prdm16	1.13687	1.02369	0.902369	0.93707	1.40674	1.50568	1.59687	1.41255			prdm16	1.08788	0.698733	0.793721	1.41967	1.09739	0.792369	0.702563	1.39036			ACC2	0.97863	1.21165	0.80972	1.02	0.16527	0.103562	0.135246	0.1578			ACC2	1.10763	0.88966	1.00271	1.01257	0.37059	0.626543	0.385623	0.32481			ACC2	0.885442
																										Fas	1.08928	0.927639	0.983084	1.02103	0.124653	0.245626	0.158246	0.18942			Fas	1.07224	0.955638	0.972121	1.01337	0.372078	0.639173	0.347983	0.356673			Fas	0.98267
																										Lipin1	1.12787	0.779367	1.09276	1.02035	0.17768	0.276877	0.176519	0.195837			Lipin1	0.900791	1.02018	0.999025	1.09473	0.34571	0.49913	0.32482	0.367268			Lipin1	0.707272
Table Analyzed	Fig.3b																									Srebf1	0.843238	1.21374	0.943024	1.0243	0.245132	0.148133	0.143702	0.183589			Srebf1	0.984297	0.980405	1.0353	1.00412	0.57154	0.3156	0.4962	0.356248			Srebf1	0.903162
				Table Analyzed	Fig.3c																					Scd1	1.09279	0.609828	1.29739	1.03515	0.273983	0.146873	0.258744	0.236416			Scd1	0.850381	1.10252	1.01216	1.00357	0.396773	0.607943	0.328754	0.376224			Scd1	1.15612
Column B	Tg6														Table Analyzed	Fig.3d
vs.	vs.			Two-way RM ANOVA	Matching: Both factors
Column A	WT			Assume sphericity?	Yes										Two-way RM ANOVA	Matching: Both factors
				Alpha	0.05										Assume sphericity?	Yes										Table Analyzed	Fig.3e										Table Analyzed	Fig.3f										Table Analyzed	Fig.3g
Paired t test															Alpha	0.05
P value	0.0032			Source of Variation	% of total variation	P value	P value summary	Significant?																		Two-way RM ANOVA	Matching: Both factors										Two-way RM ANOVA	Matching: Both factors										Two-way RM ANOVA	Matching: Both factors
P value summary	**			Row Factor	6.677	0.0233	*	Yes							Source of Variation	% of total variation	P value	P value summary	Significant?							Assume sphericity?	Yes										Assume sphericity?	Yes										Assume sphericity?	Yes
Significantly different (P < 0.05)?	Yes			Column Factor	76.76	0.0044	**	Yes							Row Factor	1.315	0.86	ns	No							Alpha	0.05										Alpha	0.05										Alpha	0.05
One- or two-tailed P value?	Two-tailed			Row Factor x Column Factor	6.677	0.0009	***	Yes							Column Factor	0.5277	0.7398	ns	No
t, df	t=8.656, df=3			Subject x Row Factor	3.844										Row Factor x Column Factor	1.315	0.9268	ns	No							Source of Variation	% of total variation	P value	P value summary	Significant?							Source of Variation	% of total variation	P value	P value summary	Significant?							Source of Variation	% of total variation
Number of pairs	4			Subject x Column Factor	3.789										Subject x Row Factor	15.84										Row Factor	42.36	<0.0001	****	Yes							Row Factor	39.92	<0.0001	****	Yes							Row Factor	36.37
				Subject	0.8627										Subject x Column Factor	11.93										Column Factor	7.765	0.0137	*	Yes							Column Factor	14.7	0.0009	***	Yes							Column Factor	18.87
How big is the difference?															Subject	42.83										Row Factor x Column Factor	42.9	<0.0001	****	Yes							Row Factor x Column Factor	40.1	<0.0001	****	Yes							Row Factor x Column Factor	36.66
Mean of differences (B - A)	108.7			ANOVA table	SS	DF	MS	F (DFn, DFd)	P value																	Subject x Row Factor	2.325										Subject x Row Factor	2.198										Subject x Row Factor	3.4
SD of differences	25.12			Row Factor	0.2797	3	0.09323	F (3, 9) = 5.211	P=0.0233						ANOVA table	SS	DF	MS	F (DFn, DFd)	P value						Subject x Column Factor	0.8563										Subject x Column Factor	0.2459										Subject x Column Factor	0.8863
SEM of differences	12.56			Column Factor	3.216	1	3.216	F (1, 3) = 60.77	P=0.0044						Row Factor	0.02482	3	0.008274	F (3, 9) = 0.2491	P=0.8600						Subject	0.6885										Subject	0.5479										Subject	0.3893
95% confidence interval	68.75 to 148.7			Row Factor x Column Factor	0.2797	3	0.09323	F (3, 9) = 14.44	P=0.0009						Column Factor	0.009959	1	0.009959	F (1, 3) = 0.1327	P=0.7398
R squared (partial eta squared)	0.9615			Subject x Row Factor	0.161	9	0.01789								Row Factor x Column Factor	0.02482	3	0.008274	F (3, 9) = 0.1504	P=0.9268						ANOVA table	SS	DF	MS	F (DFn, DFd)	P value						ANOVA table	SS	DF	MS	F (DFn, DFd)	P value						ANOVA table	SS
				Subject x Column Factor	0.1587	3	0.05291								Subject x Row Factor	0.2989	9	0.03321								Row Factor	10.78	7	1.541	F (7, 21) = 54.65	P<0.0001						Row Factor	3.854	7	0.5505	F (7, 21) = 54.49	P<0.0001						Row Factor	3.099
How effective was the pairing?				Subject	0.03614	3	0.01205								Subject x Column Factor	0.2252	3	0.07506								Column Factor	1.977	1	1.977	F (1, 3) = 27.20	P=0.0137						Column Factor	1.42	1	1.42	F (1, 3) = 179.4	P=0.0009						Column Factor	1.608
Correlation coefficient (r)	-0.1469			Residual	0.05809	9	0.006455								Subject	0.8083	3	0.2694								Row Factor x Column Factor	10.92	7	1.56	F (7, 21) = 41.43	P<0.0001						Row Factor x Column Factor	3.872	7	0.5531	F (7, 21) = 52.60	P<0.0001						Row Factor x Column Factor	3.123
P value (one tailed)	0.4265														Residual	0.4952	9	0.05503								Subject x Row Factor	0.592	21	0.02819								Subject x Row Factor	0.2122	21	0.0101								Subject x Row Factor	0.2896
P value summary	ns			Difference between column means																						Subject x Column Factor	0.218	3	0.07266								Subject x Column Factor	0.02374	3	0.007914								Subject x Column Factor	0.07551
Was the pairing significantly effective?	No			Mean of WT	1										Difference between column means											Subject	0.1753	3	0.05843								Subject	0.0529	3	0.01763								Subject	0.03317
				Mean of Tg6	1.634										Mean of WT	1										Residual	0.7908	21	0.03766								Residual	0.2208	21	0.01051								Residual	0.2918
				Difference between means	-0.634										Mean of Tg6	0.9647
				SE of difference	0.08133										Difference between means	0.03528										Difference between column means											Difference between column means											Difference between column means
				95% CI of difference	-0.8928 to -0.3752										SE of difference	0.09686										Mean of WT	1.005										Mean of WT	1.001										Mean of WT	1.002
															95% CI of difference	-0.2730 to 0.3435										Mean of Tg6	0.653										Mean of Tg6	0.7031										Mean of Tg6	0.6846
				Data summary																						Difference between means	0.3515										Difference between means	0.2979										Difference between means	0.317
				Number of columns (Column Factor)	2										Data summary											SE of difference	0.06739										SE of difference	0.02224										SE of difference	0.03966
				Number of rows (Row Factor)	4										Number of columns (Column Factor)	2										95% CI of difference	0.1370 to 0.5660										95% CI of difference	0.2271 to 0.3686										95% CI of difference	0.1907 to 0.4432
				Number of subjects (Subject)	4										Number of rows (Row Factor)	4
				Number of missing values	0										Number of subjects (Subject)	4										Data summary											Data summary											Data summary
															Number of missing values	0										Number of columns (Column Factor)	2										Number of columns (Column Factor)	2										Number of columns (Column Factor)	2
																										Number of rows (Row Factor)	8										Number of rows (Row Factor)	8										Number of rows (Row Factor)	8
																										Number of subjects (Subject)	4										Number of subjects (Subject)	4										Number of subjects (Subject)	4
				Compare each cell mean with the other cell mean in that row																						Number of missing values	0										Number of missing values	0										Number of missing values	0
															Compare each cell mean with the other cell mean in that row
				Number of families	1
				Number of comparisons per family	4										Number of families	1
				Alpha	0.05										Number of comparisons per family	4										Compare each cell mean with the other cell mean in that row											Compare each cell mean with the other cell mean in that row											Compare each cell mean with the other cell mean in that row
															Alpha	0.05
				Bonferroni's multiple comparisons test	Mean Diff.	95.00% CI of diff.	Below threshold?	Summary	Adjusted P Value																	Number of families	1										Number of families	1										Number of families	1
															Bonferroni's multiple comparisons test	Mean Diff.	95.00% CI of diff.	Below threshold?	Summary	Adjusted P Value						Number of comparisons per family	8										Number of comparisons per family	8										Number of comparisons per family	8
				WT - Tg6																						Alpha	0.05										Alpha	0.05										Alpha	0.05
				Ucp1	-0.9484	-1.125 to -0.7716	Yes	****	<0.0001						WT - Tg6
				Pgc1α	-0.6012	-0.7780 to -0.4245	Yes	****	<0.0001						Ucp1	0.131	-0.3850 to 0.6470	No	ns	>0.9999						Bonferroni's multiple comparisons test	Mean Diff.	95.00% CI of diff.	Below threshold?	Summary	Adjusted P Value						Bonferroni's multiple comparisons test	Mean Diff.	95.00% CI of diff.	Below threshold?	Summary	Adjusted P Value						Bonferroni's multiple comparisons test	Mean Diff.
				Cidea	-0.506	-0.6827 to -0.3293	Yes	****	<0.0001						Pgc1α	0.01261	-0.5034 to 0.5286	No	ns	>0.9999
				prdm16	-0.4805	-0.6572 to -0.3037	Yes	****	<0.0001						Cidea	-0.006834	-0.5228 to 0.5092	No	ns	>0.9999						WT - Tg6											WT - Tg6											WT - Tg6
															prdm16	0.004331	-0.5117 to 0.5203	No	ns	>0.9999						PPARγ	-0.9833	-1.400 to -0.5664	Yes	****	<0.0001						PPARγ	-0.6004	-0.8207 to -0.3801	Yes	****	<0.0001						PPARγ	-0.4331
																										LPL	-1.169	-1.586 to -0.7525	Yes	****	<0.0001						LPL	-0.505	-0.7253 to -0.2847	Yes	****	<0.0001						LPL	-0.4596
				Test details	Mean 1	Mean 2	Mean Diff.	SE of diff.	N1	N2	t	DF														ACC1	0.8702	0.4533 to 1.287	Yes	****	<0.0001						ACC1	0.5874	0.3671 to 0.8077	Yes	****	<0.0001						ACC1	0.5556
															Test details	Mean 1	Mean 2	Mean Diff.	SE of diff.	N1	N2	t	DF			ACC2	0.8645	0.4476 to 1.281	Yes	****	<0.0001						ACC2	0.5763	0.3560 to 0.7965	Yes	****	<0.0001						ACC2	0.5032
				WT - Tg6																						Fas	0.8258	0.4089 to 1.243	Yes	****	<0.0001						Fas	0.5744	0.3541 to 0.7947	Yes	****	<0.0001						Fas	0.5737
				Ucp1	1	1.948	-0.9484	0.05681	4	4	16.69	9			WT - Tg6											Lipin1	0.7984	0.3815 to 1.215	Yes	****	<0.0001						Lipin1	0.6194	0.3992 to 0.8397	Yes	****	<0.0001						Lipin1	0.6186
				Pgc1α	1	1.601	-0.6012	0.05681	4	4	10.58	9			Ucp1	1	0.869	0.131	0.1659	4	4	0.7899	9			Srebf1	0.8259	0.4090 to 1.243	Yes	****	<0.0001						Srebf1	0.5661	0.3458 to 0.7864	Yes	****	<0.0001						Srebf1	0.5879
				Cidea	1	1.506	-0.506	0.05681	4	4	8.907	9			Pgc1α	1	0.9874	0.01261	0.1659	4	4	0.07604	9			Scd1	0.7798	0.3629 to 1.197	Yes	****	<0.0001						Scd1	0.5647	0.3444 to 0.7850	Yes	****	<0.0001						Scd1	0.5893
				prdm16	1	1.48	-0.4805	0.05681	4	4	8.457	9			Cidea	1	1.007	-0.006834	0.1659	4	4	0.0412	9
															prdm16	1	0.9957	0.004331	0.1659	4	4	0.02611	9
																										Test details	Mean 1	Mean 2	Mean Diff.	SE of diff.	N1	N2	t	DF			Test details	Mean 1	Mean 2	Mean Diff.	SE of diff.	N1	N2	t	DF			Test details	Mean 1
																										WT - Tg6											WT - Tg6											WT - Tg6
																										PPARγ	1	1.983	-0.9833	0.1372	4	4	7.166	21			PPARγ	1	1.6	-0.6004	0.07251	4	4	8.28	21			PPARγ	1
																										LPL	1	2.169	-1.169	0.1372	4	4	8.522	21			LPL	1	1.505	-0.505	0.07251	4	4	6.965	21			LPL	1
																										ACC1	1.006	0.1356	0.8702	0.1372	4	4	6.342	21			ACC1	1.004	0.4166	0.5874	0.07251	4	4	8.101	21			ACC1	1.001
																										ACC2	1.005	0.1405	0.8645	0.1372	4	4	6.3	21			ACC2	1.003	0.4269	0.5763	0.07251	4	4	7.948	21			ACC2	1.004
																										Fas	1.005	0.1795	0.8258	0.1372	4	4	6.018	21			Fas	1.003	0.429	0.5744	0.07251	4	4	7.922	21			Fas	1.001
																										Lipin1	1.005	0.2067	0.7984	0.1372	4	4	5.818	21			Lipin1	1.004	0.3842	0.6194	0.07251	4	4	8.543	21			Lipin1	1.003
																										Srebf1	1.006	0.1801	0.8259	0.1372	4	4	6.019	21			Srebf1	1.001	0.4349	0.5661	0.07251	4	4	7.808	21			Srebf1	1.003
																										Scd1	1.009	0.229	0.7798	0.1372	4	4	5.683	21			Scd1	0.9922	0.4274	0.5647	0.07251	4	4	7.789	21			Scd1	1
[truncated: 25 more columns]

## Sheet: Fig.4
Fig.4a																			Fig.4b										Fig.4c																			Fig.4d
Days	ΔEPOR+PBS				ΔEPOR+EPO				WT+PBS				WT+EPO						WT+PBS	WT+EPO	ΔEPORE+PBS	ΔEPORE+EPO								WT+PBS				ΔEPOR+PBS				WT+EPO				ΔEPOR+EPO							WT+PBS
21	10.9	12.4	11.4	12	12	12.5	11.3	10.5	9.5	9.9	10.1	11	11.3	10.6	9.7	9.4			2.9	1.2	3	2.9							PPARγ	1.04562	1.07632	0.75472	1.12334	0.997693	1.06873	1.0683	1.0631	2.16412	2.25818	2.16783	2.26422	1.05371	1.05768	0.845732	0.79136			PPARγ	1.04245
28	19.3	16.7	17.7	18.9	18.9	18	19	18.5	19.1	16.3	15.9	17.4	17.8	18	18.1	15.9			2.6	1.71	3.2	3.1							LPL	1.02872	0.976052	0.995229	1.0856	0.8799	0.966642	1.28162	1.0234	2.14063	2.35068	2.25413	2.24713	1.10768	0.68237	0.89012	0.973			LPL	0.934775
35	22	21.9	22.3	22	21.7	21	21.9	22	21.6	20.9	21.5	22	20	19	19.9	20.2			2.8	1.09	2.8	2.8							ACC1	0.950651	1.00955	1.03823	1.0098	1.06997	0.94369	0.887235	0.9852	0.233	0.146	0.152	0.22136	0.95	1.029	1.01	0.984			ACC1	1.08107
42	23.4	23.6	22.9	22.7	23	22.7	22.3	23.5	22	21.9	22.2	22.4	20.9	21	21.5	21.3			3	1.25	2.9	2.7							ACC2	1.00763	0.98966	1.00271	1.0418	0.897059	0.926543	1.25674	1.0321	0.25	0.33	0.19	0.2912	0.899	1.046	0.96	0.975			ACC2	1.0868
49	25	24.9	24	23.9	23.4	23.9	23.5	24.5	22.9	23.1	23	22.9	21.9	21.7	21.8	22.1													Fas	1.07224	0.955638	0.972121	1.0322	0.896575	0.891727	1.2159	0.9436	0.256	0.22	0.134	0.2418	0.864	1.139	0.92	0.8979			Fas	0.919896
56	25.3	26	26.1	25.9	23.9	26	25.5	24.9	23.9	24.3	24.5	24.4	22.9	23	23.1	22.8													Lipin1	0.980791	1.02018	0.999025	0.9428	0.836571	0.92913	1.06948	0.7852	0.165	0.247	0.171	0.1932	0.96	1.06	0.99	0.9785			Lipin1	1.02967
63	26.6	27.7	26.9	27	25.5	26.9	26.9	26.3	24.9	25.6	25.4	25.5	23.7	24	24.6	24.5													Srebf1	0.984297	0.980405	1.0353	0.9663	0.915404	1.05909	0.927621	0.92236	0.147	0.265	0.153	0.2234	0.87	1.17	1.06	0.9643			Srebf1	0.987485
70	28	27.9	28.5	27.5	26.9	27	27.5	28	26.9	26.6	27.7	28	24.2	24.7	24.9	24.8			Table Analyzed	Fig4B									Scd1	0.950381	1.00252	1.04716	0.8978	0.877318	1.07943	0.863719	0.9125	0.155	0.2607	0.1508	0.2075	0.986	1.15	1.028	0.9546			Scd1	0.878257
77	29.7	29.5	28.9	28.5	29	28.5	29.3	28.3	28.3	29	27.9	28.9	25.1	25.5	25	25.4
84	30	30.6	29.9	28.9	29.9	30	29.7	29.9	28.8	29	29.2	29.6	26.3	26.2	27.4	25.9			Repeated measures ANOVA summary
91	32	31.9	30.9	31	32	31	29.9	30.9	30.9	30	30.6	31	27.6	27.9	28.4	27.3			Assume sphericity?	No																												Table Analyzed	Data 1
																			F	69.91									Table Analyzed	Data 1
																			P value	0.0015																												Two-way RM ANOVA	Matching: Both factors
																			P value summary	**									Two-way RM ANOVA	Matching: Both factors																		Assume sphericity?	No
Table Analyzed	Fig.4a																		Statistically significant (P < 0.05)?	Yes									Assume sphericity?	No																		Alpha	0.05
																			Geisser-Greenhouse's epsilon	0.4083									Alpha	0.05
Two-way RM ANOVA	Matching: Both factors																		R squared	0.9589																												Source of Variation	% of total variation
Assume sphericity?	No																												Source of Variation	% of total variation	P value	P value summary	Significant?	Geisser-Greenhouse's epsilon														Row Factor	19.16
Alpha	0.05																		Was the matching effective?										Row Factor	23.14	<0.0001	****	Yes	0.2941														Column Factor	7.999
																			F	1.518									Column Factor	6.546	0.0011	**	Yes	0.556														Row Factor x Column Factor	67.82
Source of Variation	% of total variation	P value	P value summary	Significant?	Geisser-Greenhouse's epsilon														P value	0.2753									Row Factor x Column Factor	67.22	<0.0001	****	Yes	0.1142														Subject x Row Factor	1.612
Row Factor	94.9	<0.0001	****	Yes	0.196														P value summary	ns									Subject x Row Factor	0.6276																		Subject x Column Factor	0.2639
Column Factor	3.48	<0.0001	****	Yes	0.546														Is there significant matching (P < 0.05)?	No									Subject x Column Factor	0.525																		Subject	0.0942
Row Factor x Column Factor	0.69	0.0523	ns	No	0.0869														R squared	0.0204									Subject	0.1713
Subject x Row Factor	0.298																																															ANOVA table	SS
Subject x Column Factor	0.0902																		ANOVA table	SS	DF	MS	F (DFn, DFd)	P value					ANOVA table	SS	DF	MS	F (DFn, DFd)	P value														Row Factor	2.088
Subject	9.11e-05																		Treatment (between columns)	7.528	3	2.509	F (1.225, 3.675) = 69.91	P=0.0015					Row Factor	6.321	7	0.903	F (2.059, 6.176) = 110.6	P<0.0001														Column Factor	0.872
																			Individual (between rows)	0.1635	3	0.05451	F (3, 9) = 1.518	P=0.2753					Column Factor	1.788	3	0.5962	F (1.668, 5.004) = 37.41	P=0.0011														Row Factor x Column Factor	7.393
ANOVA table	SS	DF	MS	F (DFn, DFd)	P value														Residual (random)	0.3231	9	0.0359							Row Factor x Column Factor	18.36	21	0.8745	F (2.397, 7.192) = 113.7	P<0.0001														Subject x Row Factor	0.1758
Row Factor	4913	10	491	F (1.96, 5.88) = 957	P<0.0001														Total	8.015	15								Subject x Row Factor	0.1715	21	0.008165																Subject x Column Factor	0.02877
Column Factor	180	3	60	F (1.64, 4.91) = 116	P<0.0001																								Subject x Column Factor	0.1434	9	0.01594																Subject	0.01027
Row Factor x Column Factor	35.7	30	1.19	F (2.61, 7.82) = 4.15	P=0.0523														Data summary										Subject	0.0468	3	0.0156																Residual	0.3331
Subject x Row Factor	15.4	30	0.514																Number of treatments (columns)	4									Residual	0.4848	63	0.007695
Subject x Column Factor	4.67	9	0.519																Number of subjects (rows)	4																												Data summary
Subject	0.00472	3	0.00157																Number of missing values	0									Data summary																			Number of columns (Column Factor)	4
Residual	25.8	90	0.287																										Number of columns (Column Factor)	4																		Number of rows (Row Factor)	8
																													Number of rows (Row Factor)	8																		Number of subjects (Subject)	3
Data summary																													Number of subjects (Subject)	4																		Number of missing values	0
Number of columns (Column Factor)	4																												Number of missing values	0
Number of rows (Row Factor)	11																		Number of families	1
Number of subjects (Subject)	4																		Number of comparisons per family	6
Number of missing values	0																		Alpha	0.05																												Within each row, compare columns (simple effects within rows)
																													Within each row, compare columns (simple effects within rows)
																			Bonferroni's multiple comparisons test	Mean Diff.	95.00% CI of diff.	Below threshold?	Summary	Adjusted P Value																								Number of families	8
																			WT+PBS vs. WT+EPO	1.513	0.2177 to 2.807	Yes	*	0.0321	A-B				Number of families	8																		Number of comparisons per family	6
Within each row, compare columns (simple effects within rows)																			WT+PBS vs. ΔEPORE+PBS	-0.15	-1.119 to 0.8187	No	ns	>0.9999	A-C				Number of comparisons per family	6																		Alpha	0.05
																			WT+PBS vs. ΔEPORE+EPO	-0.05	-1.083 to 0.9834	No	ns	>0.9999	A-D				Alpha	0.05
Number of families	11																		WT+EPO vs. ΔEPORE+PBS	-1.663	-2.069 to -1.256	Yes	***	0.0008	B-C																							Tukey's multiple comparisons test	Mean Diff.
Number of comparisons per family	6																		WT+EPO vs. ΔEPORE+EPO	-1.563	-2.081 to -1.044	Yes	**	0.002	B-D				Bonferroni's multiple comparisons test	Mean Diff.	95.00% CI of diff.	Below threshold?	Summary	Adjusted P Value
Alpha	0.05																		ΔEPORE+PBS vs. ΔEPORE+EPO	0.1	-0.1544 to 0.3544	No	ns	0.5503	C-D																							PPARγ
																													PPARγ																			WT+PBS vs. ΔEpoRE+PBS	0.06667
Bonferroni's multiple comparisons test	Mean Diff.	95.00% CI of diff.	Below threshold?	Summary	Adjusted P Value														Test details	Mean 1	Mean 2	Mean Diff.	SE of diff.	n1	n2	t	DF		WT+PBS vs. ΔEPOR+PBS	-0.04946	-0.4778 to 0.3789	No	ns	0.9386														WT+PBS vs. WT+EPO	-0.8806
																			WT+PBS vs. WT+EPO	2.825	1.313	1.513	0.2078	4	4	7.279	3		WT+PBS vs. WT+EPO	-1.214	-1.541 to -0.8865	Yes	**	0.0012														WT+PBS vs. ΔEpoRE+EPO	0.09769
Row 1																			WT+PBS vs. ΔEPORE+PBS	2.825	2.975	-0.15	0.1555	4	4	0.9649	3		WT+PBS vs. ΔEPOR+EPO	0.06288	-0.3844 to 0.5102	No	ns	0.8993														ΔEpoRE+PBS vs. WT+EPO	-0.9472
ΔEPOR+PBS vs. ΔEPOR+EPO	0.1	-3.24 to 3.44	No	ns	>0.9999														WT+PBS vs. ΔEPORE+EPO	2.825	2.875	-0.05	0.1658	4	4	0.3015	3		ΔEPOR+PBS vs. WT+EPO	-1.164	-1.274 to -1.055	Yes	****	<0.0001														ΔEpoRE+PBS vs. ΔEpoRE+EPO	0.03102
ΔEPOR+PBS vs. WT+PBS	1.55	-0.493 to 3.59	No	ns	0.1076														WT+EPO vs. ΔEPORE+PBS	1.313	2.975	-1.663	0.06524	4	4	25.48	3		ΔEPOR+PBS vs. ΔEPOR+EPO	0.1123	-0.2721 to 0.4968	No	ns	0.5704														WT+EPO vs. ΔEpoRE+EPO	0.9783
ΔEPOR+PBS vs. WT+EPO	1.43	-2.57 to 5.42	No	ns	0.6759														WT+EPO vs. ΔEPORE+EPO	1.313	2.875	-1.563	0.0832	4	4	18.78	3		WT+EPO vs. ΔEPOR+EPO	1.276	0.8975 to 1.655	Yes	**	0.0016
ΔEPOR+EPO vs. WT+PBS	1.45	-3.06 to 5.96	No	ns	0.8337														ΔEPORE+PBS vs. ΔEPORE+EPO	2.975	2.875	0.1	0.04082	4	4	2.449	3																					LPL
ΔEPOR+EPO vs. WT+EPO	1.33	-0.331 to 2.98	No	ns	0.0931																								LPL																			WT+PBS vs. ΔEpoRE+PBS	-0.02977
WT+PBS vs. WT+EPO	-0.125	-4.67 to 4.42	No	ns	>0.9999																								WT+PBS vs. ΔEPOR+PBS	-0.01649	-0.4722 to 0.4393	No	ns	0.9977														WT+PBS vs. WT+EPO	-0.8175
																													WT+PBS vs. WT+EPO	-1.227	-1.507 to -0.9469	Yes	***	0.0008														WT+PBS vs. ΔEpoRE+EPO	0.06368
Row 2																													WT+PBS vs. ΔEPOR+EPO	0.1081	-0.2590 to 0.4753	No	ns	0.5656														ΔEpoRE+PBS vs. WT+EPO	-0.7877
ΔEPOR+PBS vs. ΔEPOR+EPO	-0.45	-3.51 to 2.61	No	ns	>0.9999																								ΔEPOR+PBS vs. WT+EPO	-1.21	-1.627 to -0.7936	Yes	**	0.0024														ΔEpoRE+PBS vs. ΔEpoRE+EPO	0.09345
ΔEPOR+PBS vs. WT+PBS	0.975	-1.50 to 3.45	No	ns	0.546																								ΔEPOR+PBS vs. ΔEPOR+EPO	0.1246	-0.5383 to 0.7874	No	ns	0.8048														WT+EPO vs. ΔEpoRE+EPO	0.8812
ΔEPOR+PBS vs. WT+EPO	0.7	-5.30 to 6.70	No	ns	>0.9999																								WT+EPO vs. ΔEPOR+EPO	1.335	0.7012 to 1.968	Yes	**	0.0062
ΔEPOR+EPO vs. WT+PBS	1.43	-2.84 to 5.69	No	ns	0.7734																																											ACC1
ΔEPOR+EPO vs. WT+EPO	1.15	-2.21 to 4.51	No	ns	0.7364																								ACC1																			WT+PBS vs. ΔEpoRE+PBS	0.0005053
WT+PBS vs. WT+EPO	-0.275	-6.34 to 5.79	No	ns	>0.9999																								WT+PBS vs. ΔEPOR+PBS	0.03053	-0.2419 to 0.3030	No	ns	0.9432														WT+PBS vs. WT+EPO	0.7259
																													WT+PBS vs. WT+EPO	0.814	0.6291 to 0.9988	Yes	***	0.0008														WT+PBS vs. ΔEpoRE+EPO	0.01448
Row 3																													WT+PBS vs. ΔEPOR+EPO	0.008808	-0.04569 to 0.06331	No	ns	0.86														ΔEpoRE+PBS vs. WT+EPO	0.7254
ΔEPOR+PBS vs. ΔEPOR+EPO	0.4	-0.766 to 1.57	No	ns	0.7324																								ΔEPOR+PBS vs. WT+EPO	0.7834	0.6776 to 0.8893	Yes	****	<0.0001														ΔEpoRE+PBS vs. ΔEpoRE+EPO	0.01397
ΔEPOR+PBS vs. WT+PBS	0.55	-0.832 to 1.93	No	ns	0.5354																								ΔEPOR+PBS vs. ΔEPOR+EPO	-0.02173	-0.2818 to 0.2384	No	ns	0.9743														WT+EPO vs. ΔEpoRE+EPO	-0.7114
ΔEPOR+PBS vs. WT+EPO	2.28	0.762 to 3.79	Yes	*	0.0155																								WT+EPO vs. ΔEPOR+EPO	-0.8052	-0.9943 to -0.6160	Yes	***	0.0009
ΔEPOR+EPO vs. WT+PBS	0.15	-0.390 to 0.690	No	ns	>0.9999																																											ACC2
ΔEPOR+EPO vs. WT+EPO	1.88	1.41 to 2.34	Yes	***	0.0008																								ACC2																			WT+PBS vs. ΔEpoRE+PBS	0.01912
WT+PBS vs. WT+EPO	1.73	1.26 to 2.19	Yes	**	0.0011																								WT+PBS vs. ΔEPOR+PBS	-0.01766	-0.4107 to 0.3753	No	ns	0.9957														WT+PBS vs. WT+EPO	0.6455
																													WT+PBS vs. WT+EPO	0.7452	0.5922 to 0.8981	Yes	***	0.0006														WT+PBS vs. ΔEpoRE+EPO	0.05838
Row 4																													WT+PBS vs. ΔEPOR+EPO	0.04045	-0.1285 to 0.2094	No	ns	0.6881														ΔEpoRE+PBS vs. WT+EPO	0.6263
ΔEPOR+PBS vs. ΔEPOR+EPO	0.275	-2.05 to 2.60	No	ns	>0.9999																								ΔEPOR+PBS vs. WT+EPO	0.7628	0.2531 to 1.273	Yes	*	0.0165														ΔEpoRE+PBS vs. ΔEpoRE+EPO	0.03925
ΔEPOR+PBS vs. WT+PBS	1.03	-0.968 to 3.02	No	ns	0.2949																								ΔEPOR+PBS vs. ΔEPOR+EPO	0.05811	-0.3646 to 0.4808	No	ns	0.9046														WT+EPO vs. ΔEpoRE+EPO	-0.5871
ΔEPOR+PBS vs. WT+EPO	1.98	-0.0976 to 4.05	No	ns	0.0573																								WT+EPO vs. ΔEPOR+EPO	-0.7047	-0.8288 to -0.5806	Yes	***	0.0003
ΔEPOR+EPO vs. WT+PBS	0.75	-0.655 to 2.15	No	ns	0.269																																											Fas
ΔEPOR+EPO vs. WT+EPO	1.7	-0.287 to 3.69	No	ns	0.0774																								Fas																			WT+PBS vs. ΔEpoRE+PBS	0.02212
WT+PBS vs. WT+EPO	0.95	0.353 to 1.55	Yes	*	0.0131																								WT+PBS vs. ΔEPOR+PBS	0.0211	-0.4204 to 0.4626	No	ns	0.9948														WT+PBS vs. WT+EPO	0.5708
																													WT+PBS vs. WT+EPO	0.7951	0.6885 to 0.9017	Yes	****	<0.0001														WT+PBS vs. ΔEpoRE+EPO	0.06792
Row 5																													WT+PBS vs. ΔEPOR+EPO	0.05282	-0.3571 to 0.4627	No	ns	0.9187														ΔEpoRE+PBS vs. WT+EPO	0.5487
ΔEPOR+PBS vs. ΔEPOR+EPO	0.625	-2.28 to 3.53	No	ns	>0.9999																								ΔEPOR+PBS vs. WT+EPO	0.774	0.2751 to 1.273	Yes	*	0.0149														ΔEpoRE+PBS vs. ΔEpoRE+EPO	0.0458
ΔEPOR+PBS vs. WT+PBS	1.48	-0.276 to 3.23	No	ns	0.0808																								ΔEPOR+PBS vs. ΔEPOR+EPO	0.03172	-0.5039 to 0.5673	No	ns	0.9903														WT+EPO vs. ΔEpoRE+EPO	-0.5029
ΔEPOR+PBS vs. WT+EPO	2.58	0.441 to 4.71	Yes	*	0.0293																								WT+EPO vs. ΔEPOR+EPO	-0.7423	-1.079 to -0.4051	Yes	**	0.0054
ΔEPOR+EPO vs. WT+PBS	0.85	-0.769 to 2.47	No	ns	0.2803																																											Lipin1
ΔEPOR+EPO vs. WT+EPO	1.95	0.640 to 3.26	Yes	*	0.0159																								Lipin1																			WT+PBS vs. ΔEpoRE+PBS	0.01584
WT+PBS vs. WT+EPO	1.1	0.296 to 1.90	Yes	*	0.0204																								WT+PBS vs. ΔEPOR+PBS	0.0806	-0.1721 to 0.3333	No	ns	0.5153														WT+PBS vs. WT+EPO	0.5585
																													WT+PBS vs. WT+EPO	0.7917	0.7034 to 0.8799	Yes	****	<0.0001														WT+PBS vs. ΔEpoRE+EPO	0.1344
Row 6																													WT+PBS vs. ΔEPOR+EPO	-0.01143	-0.08581 to 0.06296	No	ns	0.8756														ΔEpoRE+PBS vs. WT+EPO	0.5427
ΔEPOR+PBS vs. ΔEPOR+EPO	0.75	-1.11 to 2.61	No	ns	0.5209																								ΔEPOR+PBS vs. WT+EPO	0.711	0.3943 to 1.028	Yes	**	0.0051														ΔEpoRE+PBS vs. ΔEpoRE+EPO	0.1186
ΔEPOR+PBS vs. WT+PBS	1.55	1.15 to 1.95	Yes	***	0.0009																								ΔEPOR+PBS vs. ΔEPOR+EPO	-0.09203	-0.3781 to 0.1940	No	ns	0.5099														WT+EPO vs. ΔEpoRE+EPO	-0.4241
ΔEPOR+PBS vs. WT+EPO	2.88	1.88 to 3.87	Yes	**	0.0023																								WT+EPO vs. ΔEPOR+EPO	-0.8031	-0.8408 to -0.7654	Yes	****	<0.0001
ΔEPOR+EPO vs. WT+PBS	0.8	-1.46 to 3.06	No	ns	0.688																																											Srebf1
ΔEPOR+EPO vs. WT+EPO	2.13	-0.486 to 4.74	No	ns	0.0889																								Srebf1																			WT+PBS vs. ΔEpoRE+PBS	-0.002775
WT+PBS vs. WT+EPO	1.33	0.546 to 2.10	Yes	*	0.0108																								WT+PBS vs. ΔEPOR+PBS	0.03546	-0.1587 to 0.2297	No	ns	0.8165														WT+PBS vs. WT+EPO	0.5169
																													WT+PBS vs. WT+EPO	0.7945	0.6052 to 0.9837	Yes	***	0.0009														WT+PBS vs. ΔEpoRE+EPO	0.04427
Row 7																													WT+PBS vs. ΔEPOR+EPO	-0.0245	-0.3272 to 0.2782	No	ns	0.9765														ΔEpoRE+PBS vs. WT+EPO	0.5197
ΔEPOR+PBS vs. ΔEPOR+EPO	0.65	-0.800 to 2.10	No	ns	0.4095																								ΔEPOR+PBS vs. WT+EPO	0.759	0.6589 to 0.8592	Yes	****	<0.0001														ΔEpoRE+PBS vs. ΔEpoRE+EPO	0.04704
ΔEPOR+PBS vs. WT+PBS	1.7	0.819 to 2.58	Yes	**	0.0074																								ΔEPOR+PBS vs. ΔEPOR+EPO	-0.05996	-0.2533 to 0.1334	No	ns	0.5332														WT+EPO vs. ΔEpoRE+EPO	-0.4726
ΔEPOR+PBS vs. WT+EPO	2.85	0.921 to 4.78	Yes	*	0.0163																								WT+EPO vs. ΔEPOR+EPO	-0.819	-1.062 to -0.5759	Yes	**	0.0016
ΔEPOR+EPO vs. WT+PBS	1.05	-0.260 to 2.36	No	ns	0.0925																																											Scd1
ΔEPOR+EPO vs. WT+EPO	2.2	0.571 to 3.83	Yes	*	0.0211																								Scd1																			WT+PBS vs. ΔEpoRE+PBS	0.06
WT+PBS vs. WT+EPO	1.15	0.0858 to 2.21	Yes	*	0.0401																								WT+PBS vs. ΔEPOR+PBS	0.04122	-0.2315 to 0.3139	No	ns	0.8801														WT+PBS vs. WT+EPO	0.5962
																													WT+PBS vs. WT+EPO	0.781	0.5684 to 0.9935	Yes	**	0.0013														WT+PBS vs. ΔEpoRE+EPO	-0.06705
Row 8																													WT+PBS vs. ΔEPOR+EPO	-0.05519	-0.2225 to 0.1122	No	ns	0.4943														ΔEpoRE+PBS vs. WT+EPO	0.5362
ΔEPOR+PBS vs. ΔEPOR+EPO	0.625	-1.73 to 2.98	No	ns	>0.9999																								ΔEPOR+PBS vs. WT+EPO	0.7397	0.6115 to 0.8679	Yes	***	0.0003														ΔEpoRE+PBS vs. ΔEpoRE+EPO	-0.127
ΔEPOR+PBS vs. WT+PBS	0.675	-1.85 to 3.20	No	ns	>0.9999																								ΔEPOR+PBS vs. ΔEPOR+EPO	-0.09641	-0.2239 to 0.03107	No	ns	0.1018														WT+EPO vs. ΔEpoRE+EPO	-0.6633
ΔEPOR+PBS vs. WT+EPO	3.33	1.81 to 4.84	Yes	**	0.0051																								WT+EPO vs. ΔEPOR+EPO	-0.8362	-0.9917 to -0.6806	Yes	***	0.0004
ΔEPOR+EPO vs. WT+PBS	0.05	-0.734 to 0.834	No	ns	>0.9999
ΔEPOR+EPO vs. WT+EPO	2.7	1.53 to 3.87	Yes	**	0.0043																																											Test details	Mean 1
WT+PBS vs. WT+EPO	2.65	0.953 to 4.35	Yes	*	0.0138																								Test details	Mean 1	Mean 2	Mean Diff.	SE of diff.	N1	N2	q	DF
																																																PPARγ
Row 9																													PPARγ																			WT+PBS vs. ΔEpoRE+PBS	1
ΔEPOR+PBS vs. ΔEPOR+EPO	0.375	-1.54 to 2.29	No	ns	>0.9999																								WT+PBS vs. ΔEPOR+PBS	1	1.049	-0.04946	0.08876	4	4	0.788	3											WT+PBS vs. WT+EPO	1
ΔEPOR+PBS vs. WT+PBS	0.625	-1.79 to 3.04	No	ns	>0.9999																								WT+PBS vs. WT+EPO	1	2.214	-1.214	0.06779	4	4	25.32	3											WT+PBS vs. ΔEpoRE+EPO	1
ΔEPOR+PBS vs. WT+EPO	3.9	1.98 to 5.82	Yes	**	0.0064																								WT+PBS vs. ΔEPOR+EPO	1	0.9371	0.06288	0.09269	4	4	0.9594	3											ΔEpoRE+PBS vs. WT+EPO	0.9333
ΔEPOR+EPO vs. WT+PBS	0.25	-2.77 to 3.27	No	ns	>0.9999																								ΔEPOR+PBS vs. WT+EPO	1.049	2.214	-1.164	0.02271	4	4	72.5	3											ΔEpoRE+PBS vs. ΔEpoRE+EPO	0.9333
ΔEPOR+EPO vs. WT+EPO	3.53	1.39 to 5.66	Yes	*	0.0117																								ΔEPOR+PBS vs. ΔEPOR+EPO	1.049	0.9371	0.1123	0.07967	4	4	1.994	3											WT+EPO vs. ΔEpoRE+EPO	1.881
WT+PBS vs. WT+EPO	3.28	2.38 to 4.17	Yes	**	0.0011																								WT+EPO vs. ΔEPOR+EPO	2.214	0.9371	1.276	0.07853	4	4	22.99	3
																																																LPL
Row 10																													LPL																			WT+PBS vs. ΔEpoRE+PBS	0.9731
ΔEPOR+PBS vs. ΔEPOR+EPO	-0.025	-2.16 to 2.11	No	ns	>0.9999																								WT+PBS vs. ΔEPOR+PBS	1.021	1.038	-0.01649	0.09444	4	4	0.2469	3											WT+PBS vs. WT+EPO	0.9731
ΔEPOR+PBS vs. WT+PBS	0.7	-2.43 to 3.83	No	ns	>0.9999																								WT+PBS vs. WT+EPO	1.021	2.248	-1.227	0.05798	4	4	29.92	3											WT+PBS vs. ΔEpoRE+EPO	0.9731
ΔEPOR+PBS vs. WT+EPO	3.4	0.818 to 5.98	Yes	*	0.0227																								WT+PBS vs. ΔEPOR+EPO	1.021	0.9133	0.1081	0.07608	4	4	2.009	3											ΔEpoRE+PBS vs. WT+EPO	1.003
ΔEPOR+EPO vs. WT+PBS	0.725	-0.478 to 1.93	No	ns	0.1981																								ΔEPOR+PBS vs. WT+EPO	1.038	2.248	-1.21	0.08634	4	4	19.82	3											ΔEpoRE+PBS vs. ΔEpoRE+EPO	1.003
ΔEPOR+EPO vs. WT+EPO	3.43	1.03 to 5.82	Yes	*	0.0178																								ΔEPOR+PBS vs. ΔEPOR+EPO	1.038	0.9133	0.1246	0.1374	4	4	1.283	3											WT+EPO vs. ΔEpoRE+EPO	1.791
WT+PBS vs. WT+EPO	2.7	0.247 to 5.15	Yes	*	0.0381																								WT+EPO vs. ΔEPOR+EPO	2.248	0.9133	1.335	0.1313	4	4	14.38	3
																																																ACC1
Row 11																													ACC1																			WT+PBS vs. ΔEpoRE+PBS	1
ΔEPOR+PBS vs. ΔEPOR+EPO	0.5	-1.13 to 2.13	No	ns	0.9103																								WT+PBS vs. ΔEPOR+PBS	1.002	0.9715	0.03053	0.05646	4	4	0.7648	3											WT+PBS vs. WT+EPO	1
ΔEPOR+PBS vs. WT+PBS	0.825	-1.84 to 3.49	No	ns	0.893																								WT+PBS vs. WT+EPO	1.002	0.1881	0.814	0.03831	4	4	30.05	3											WT+PBS vs. ΔEpoRE+EPO	1
ΔEPOR+PBS vs. WT+EPO	3.65	1.10 to 6.20	Yes	*	0.0178																								WT+PBS vs. ΔEPOR+EPO	1.002	0.9933	0.008808	0.01129	4	4	1.103	3											ΔEpoRE+PBS vs. WT+EPO	0.9995
ΔEPOR+EPO vs. WT+PBS	0.325	-2.40 to 3.05	No	ns	>0.9999																								ΔEPOR+PBS vs. WT+EPO	0.9715	0.1881	0.7834	0.02194	4	4	50.5	3											ΔEpoRE+PBS vs. ΔEpoRE+EPO	0.9995
ΔEPOR+EPO vs. WT+EPO	3.15	-0.662 to 6.96	No	ns	0.0852																								ΔEPOR+PBS vs. ΔEPOR+EPO	0.9715	0.9933	-0.02173	0.05389	4	4	0.5701	3											WT+EPO vs. ΔEpoRE+EPO	0.2741
WT+PBS vs. WT+EPO	2.83	0.341 to 5.31	Yes	*	0.0347																								WT+EPO vs. ΔEPOR+EPO	0.1881	0.9933	-0.8052	0.03919	4	4	29.05	3
																																																ACC2
																													ACC2																			WT+PBS vs. ΔEpoRE+PBS	1
Test details	Mean 1	Mean 2	Mean Diff.	SE of diff.	N1	N2	t	DF																					WT+PBS vs. ΔEPOR+PBS	1.01	1.028	-0.01766	0.08144	4	4	0.3067	3											WT+PBS vs. WT+EPO	1
																													WT+PBS vs. WT+EPO	1.01	0.2653	0.7452	0.0317	4	4	33.24	3											WT+PBS vs. ΔEpoRE+EPO	1
Row 1																													WT+PBS vs. ΔEPOR+EPO	1.01	0.97	0.04045	0.03502	4	4	1.634	3											ΔEpoRE+PBS vs. WT+EPO	0.9809
ΔEPOR+PBS vs. ΔEPOR+EPO	11.7	11.6	0.1	0.535	4	4	0.187	3																					ΔEPOR+PBS vs. WT+EPO	1.028	0.2653	0.7628	0.1056	4	4	10.21	3											ΔEpoRE+PBS vs. ΔEpoRE+EPO	0.9809
ΔEPOR+PBS vs. WT+PBS	11.7	10.1	1.55	0.328	4	4	4.73	3																					ΔEPOR+PBS vs. ΔEPOR+EPO	1.028	0.97	0.05811	0.0876	4	4	0.9382	3											WT+EPO vs. ΔEpoRE+EPO	0.3545
ΔEPOR+PBS vs. WT+EPO	11.7	10.3	1.43	0.641	4	4	2.22	3																					WT+EPO vs. ΔEPOR+EPO	0.2653	0.97	-0.7047	0.02571	4	4	38.77	3
ΔEPOR+EPO vs. WT+PBS	11.6	10.1	1.45	0.724	4	4	2	3																																								Fas
ΔEPOR+EPO vs. WT+EPO	11.6	10.3	1.33	0.266	4	4	4.99	3																					Fas																			WT+PBS vs. ΔEpoRE+PBS	1.007
WT+PBS vs. WT+EPO	10.1	10.3	-0.125	0.73	4	4	0.171	3																					WT+PBS vs. ΔEPOR+PBS	1.008	0.9869	0.0211	0.09149	4	4	0.3262	3											WT+PBS vs. WT+EPO	1.007
																													WT+PBS vs. WT+EPO	1.008	0.213	0.7951	0.02209	4	4	50.9	3											WT+PBS vs. ΔEpoRE+EPO	1.007
Row 2																													WT+PBS vs. ΔEPOR+EPO	1.008	0.9552	0.05282	0.08494	4	4	0.8795	3											ΔEpoRE+PBS vs. WT+EPO	0.9845
ΔEPOR+PBS vs. ΔEPOR+EPO	18.2	18.6	-0.45	0.491	4	4	0.917	3																					ΔEPOR+PBS vs. WT+EPO	0.9869	0.213	0.774	0.1034	4	4	10.59	3											ΔEpoRE+PBS vs. ΔEpoRE+EPO	0.9845
ΔEPOR+PBS vs. WT+PBS	18.2	17.2	0.975	0.397	4	4	2.46	3																					ΔEPOR+PBS vs. ΔEPOR+EPO	0.9869	0.9552	0.03172	0.111	4	4	0.4042	3											WT+EPO vs. ΔEpoRE+EPO	0.4358
ΔEPOR+PBS vs. WT+EPO	18.2	17.5	0.7	0.964	4	4	0.727	3																					WT+EPO vs. ΔEPOR+EPO	0.213	0.9552	-0.7423	0.06988	4	4	15.02	3
ΔEPOR+EPO vs. WT+PBS	18.6	17.2	1.43	0.685	4	4	2.08	3																																								Lipin1
ΔEPOR+EPO vs. WT+EPO	18.6	17.5	1.15	0.539	4	4	2.13	3																					Lipin1																			WT+PBS vs. ΔEpoRE+PBS	1
WT+PBS vs. WT+EPO	17.2	17.5	-0.275	0.973	4	4	0.283	3																					WT+PBS vs. ΔEPOR+PBS	0.9857	0.9051	0.0806	0.05236	4	4	2.177	3											WT+PBS vs. WT+EPO	1
																													WT+PBS vs. WT+EPO	0.9857	0.1941	0.7917	0.01829	4	4	61.21	3											WT+PBS vs. ΔEpoRE+EPO	1
Row 3																													WT+PBS vs. ΔEPOR+EPO	0.9857	0.9971	-0.01143	0.01541	4	4	1.048	3											ΔEpoRE+PBS vs. WT+EPO	0.9842
ΔEPOR+PBS vs. ΔEPOR+EPO	22.1	21.7	0.4	0.187	4	4	2.14	3																					ΔEPOR+PBS vs. WT+EPO	0.9051	0.1941	0.711	0.06564	4	4	15.32	3											ΔEpoRE+PBS vs. ΔEpoRE+EPO	0.9842
ΔEPOR+PBS vs. WT+PBS	22.1	21.5	0.55	0.222	4	4	2.48	3																					ΔEPOR+PBS vs. ΔEPOR+EPO	0.9051	0.9971	-0.09203	0.05928	4	4	2.196	3											WT+EPO vs. ΔEpoRE+EPO	0.4415
ΔEPOR+PBS vs. WT+EPO	22.1	19.8	2.28	0.243	4	4	9.37	3																					WT+EPO vs. ΔEPOR+EPO	0.1941	0.9971	-0.8031	0.007817	4	4	145.3	3
ΔEPOR+EPO vs. WT+PBS	21.7	21.5	0.15	0.0866	4	4	1.73	3																																								Srebf1
ΔEPOR+EPO vs. WT+EPO	21.7	19.8	1.88	0.075	4	4	25	3																					Srebf1																			WT+PBS vs. ΔEpoRE+PBS	1
WT+PBS vs. WT+EPO	21.5	19.8	1.73	0.075	4	4	23	3																					WT+PBS vs. ΔEPOR+PBS	0.9916	0.9561	0.03546	0.04024	4	4	1.246	3											WT+PBS vs. WT+EPO	1
																													WT+PBS vs. WT+EPO	0.9916	0.1971	0.7945	0.03922	4	4	28.65	3											WT+PBS vs. ΔEpoRE+EPO	1
Row 4																													WT+PBS vs. ΔEPOR+EPO	0.9916	1.016	-0.0245	0.06273	4	4	0.5523	3											ΔEpoRE+PBS vs. WT+EPO	1.003
ΔEPOR+PBS vs. ΔEPOR+EPO	23.2	22.9	0.275	0.373	4	4	0.738	3																					ΔEPOR+PBS vs. WT+EPO	0.9561	0.1971	0.759	0.02075	4	4	51.72	3											ΔEpoRE+PBS vs. ΔEpoRE+EPO	1.003
ΔEPOR+PBS vs. WT+PBS	23.2	22.1	1.03	0.32	4	4	3.2	3																					ΔEPOR+PBS vs. ΔEPOR+EPO	0.9561	1.016	-0.05996	0.04007	4	4	2.116	3											WT+EPO vs. ΔEpoRE+EPO	0.4831
ΔEPOR+PBS vs. WT+EPO	23.2	21.2	1.98	0.333	4	4	5.94	3																					WT+EPO vs. ΔEPOR+EPO	0.1971	1.016	-0.819	0.05038	4	4	22.99	3
ΔEPOR+EPO vs. WT+PBS	22.9	22.1	0.75	0.225	4	4	3.33	3																																								Scd1
ΔEPOR+EPO vs. WT+EPO	22.9	21.2	1.7	0.319	4	4	5.33	3																					Scd1																			WT+PBS vs. ΔEpoRE+PBS	1
WT+PBS vs. WT+EPO	22.1	21.2	0.95	0.0957	4	4	9.92	3																					WT+PBS vs. ΔEPOR+PBS	0.9745	0.9332	0.04122	0.05651	4	4	1.032	3											WT+PBS vs. WT+EPO	1
																													WT+PBS vs. WT+EPO	0.9745	0.1935	0.781	0.04404	4	4	25.08	3											WT+PBS vs. ΔEpoRE+EPO	1
Row 5																													WT+PBS vs. ΔEPOR+EPO	0.9745	1.03	-0.05519	0.03468	4	4	2.251	3											ΔEpoRE+PBS vs. WT+EPO	0.94
ΔEPOR+PBS vs. ΔEPOR+EPO	24.5	23.8	0.625	0.466	4	4	1.34	3																					ΔEPOR+PBS vs. WT+EPO	0.9332	0.1935	0.7397	0.02657	4	4	39.38	3											ΔEpoRE+PBS vs. ΔEpoRE+EPO	0.94
ΔEPOR+PBS vs. WT+PBS	24.5	23	1.48	0.281	4	4	5.25	3																					ΔEPOR+PBS vs. ΔEPOR+EPO	0.9332	1.03	-0.09641	0.02642	4	4	5.161	3											WT+EPO vs. ΔEpoRE+EPO	0.4038
ΔEPOR+PBS vs. WT+EPO	24.5	21.9	2.58	0.342	4	4	7.52	3																					WT+EPO vs. ΔEPOR+EPO	0.1935	1.03	-0.8362	0.03223	4	4	36.69
ΔEPOR+EPO vs. WT+PBS	23.8	23	0.85	0.26	4	4	3.27	3
ΔEPOR+EPO vs. WT+EPO	23.8	21.9	1.95	0.21	4	4	9.28	3
WT+PBS vs. WT+EPO	23	21.9	1.1	0.129	4	4	8.52	3
Row 6
ΔEPOR+PBS vs. ΔEPOR+EPO	25.8	25.1	0.75	0.299	4	4	2.51	3
ΔEPOR+PBS vs. WT+PBS	25.8	24.3	1.55	0.0645	4	4	24	3
ΔEPOR+PBS vs. WT+EPO	25.8	23	2.88	0.16	4	4	18	3
ΔEPOR+EPO vs. WT+PBS	25.1	24.3	0.8	0.363	4	4	2.2	3
ΔEPOR+EPO vs. WT+EPO	25.1	23	2.13	0.419	4	4	5.07	3
WT+PBS vs. WT+EPO	24.3	23	1.33	0.125	4	4	10.6	3
Row 7
ΔEPOR+PBS vs. ΔEPOR+EPO	27.1	26.4	0.65	0.233	4	4	2.79	3
ΔEPOR+PBS vs. WT+PBS	27.1	25.4	1.7	0.141	4	4	12	3
ΔEPOR+PBS vs. WT+EPO	27.1	24.2	2.85	0.31	4	4	9.21	3
ΔEPOR+EPO vs. WT+PBS	26.4	25.4	1.05	0.21	4	4	5	3
ΔEPOR+EPO vs. WT+EPO	26.4	24.2	2.2	0.261	4	4	8.42	3
WT+PBS vs. WT+EPO	25.4	24.2	1.15	0.171	4	4	6.73	3
Row 8
ΔEPOR+PBS vs. ΔEPOR+EPO	28	27.4	0.625	0.377	4	4	1.66	3
ΔEPOR+PBS vs. WT+PBS	28	27.3	0.675	0.405	4	4	1.67	3
ΔEPOR+PBS vs. WT+EPO	28	24.7	3.33	0.243	4	4	13.7	3
ΔEPOR+EPO vs. WT+PBS	27.4	27.3	0.05	0.126	4	4	0.397	3
ΔEPOR+EPO vs. WT+EPO	27.4	24.7	2.7	0.187	4	4	14.4	3
WT+PBS vs. WT+EPO	27.3	24.7	2.65	0.272	4	4	9.73	3
Row 9
ΔEPOR+PBS vs. ΔEPOR+EPO	29.2	28.8	0.375	0.307	4	4	1.22	3
ΔEPOR+PBS vs. WT+PBS	29.2	28.5	0.625	0.388	4	4	1.61	3
ΔEPOR+PBS vs. WT+EPO	29.2	25.3	3.9	0.308	4	4	12.7	3
ΔEPOR+EPO vs. WT+PBS	28.8	28.5	0.25	0.484	4	4	0.517	3
ΔEPOR+EPO vs. WT+EPO	28.8	25.3	3.53	0.342	4	4	10.3	3
WT+PBS vs. WT+EPO	28.5	25.3	3.28	0.144	4	4	22.8	3
Row 10
ΔEPOR+PBS vs. ΔEPOR+EPO	29.9	29.9	-0.025	0.342	4	4	0.073	3
ΔEPOR+PBS vs. WT+PBS	29.9	29.2	0.7	0.502	4	4	1.4	3
ΔEPOR+PBS vs. WT+EPO	29.9	26.5	3.4	0.414	4	4	8.21	3
ΔEPOR+EPO vs. WT+PBS	29.9	29.2	0.725	0.193	4	4	3.75	3
ΔEPOR+EPO vs. WT+EPO	29.9	26.5	3.43	0.384	4	4	8.92	3
WT+PBS vs. WT+EPO	29.2	26.5	2.7	0.394	4	4	6.86	3
Row 11
ΔEPOR+PBS vs. ΔEPOR+EPO	31.5	31	0.5	0.261	4	4	1.91	3
ΔEPOR+PBS vs. WT+PBS	31.5	30.6	0.825	0.427	4	4	1.93	3
ΔEPOR+PBS vs. WT+EPO	31.5	27.8	3.65	0.409	4	4	8.92	3
ΔEPOR+EPO vs. WT+PBS	31	30.6	0.325	0.437	4	4	0.744	3
ΔEPOR+EPO vs. WT+EPO	31	27.8	3.15	0.612	4	4	5.15	3
WT+PBS vs. WT+EPO	30.6	27.8	2.83	0.399	4	4
[truncated: 89 more columns]

## Sheet: Fig.5
Fig.5b																							Fig.5c											Fig.5d											Fig.5e
Age(Days)	PBS					ARA290					EMP9					ARA290+EMP9
30	19.5	20.9	19.9	20.1	20.3	19.6	20.6	20.13	21	19.1	20.3	19.4	18.9	20.9	21	19.9	20.6	20	20.7	19			PBS	ARA290	EMP9	ARA290+EMP9								PBS	ARA290	EMP9	ARA290+EMP9								Time(min)	PBS
37	21.3	22	21.5	21.6	21.9	21	21.5	20.9	21.4	20.8	20.9	20.5	21.8	21.4	22.2	21.9	22.2	21.5	21.7	22.3			2.28	1.26	2.78	2.24								20.45	18.64	20.23	19.89								0	178	200	210	189
44	23.7	23.2	23.2	22.8	22.9	21.3	21.6	21.9	22.4	21.5	23.9	24.4	23.8	24.4	23.5	23.6	23.2	23.4	22.4	22.9			2.16	0.84	3.04	1.99								19.87	20.21	18.02	18.88								15	501	489	499	500
51	23.9	24.1	24.5	24.2	24.6	22.4	22.5	22.3	23.1	22.4	24.9	25.5	25.2	24.9	25.7	24.1	24.3	25.4	25.2	24			1.98	1.22	2.67	2.13								20.26	19.78	20.11	19.07								30	378	409	376	390
																							2.31	0.97	2.69	2.06								20.08	19.94	20.37	20.26								60	300	289	309	278
																							2.02	1.14	2.99	2.22								17.59	19.66	20.46	20.35								90	209	178	220	167
Table Analyzed	normal food body weight																																												120	178	190	148	159
Two-way RM ANOVA	Matching: Both factors
Assume sphericity?	No																						Table Analyzed	Normal food fat mass										Table Analyzed	Normal food lean mass
Alpha	0.05																																														Table Analyzed	normal food GTT
																							Repeated measures ANOVA summary											Repeated measures ANOVA summary
Source of Variation	% of total variation	P value	P value summary	Significant?	Geisser-Greenhouse's epsilon																		Assume sphericity?	No										Assume sphericity?	No												Two-way RM ANOVA	Matching: Both factors
Row Factor	78.23	<0.0001	****	Yes	0.7815																		F	100.2										F	0.04415												Assume sphericity?	No
Column Factor	8.068	0.001	***	Yes	0.662																		P value	<0.0001										P value	0.9546												Alpha	0.05
Row Factor x Column Factor	6.477	0.0042	**	Yes	0.3541																		P value summary	****										P value summary	ns
Subject x Row Factor	1.332																						Statistically significant (P < 0.05)?	Yes										Statistically significant (P < 0.05)?	No												Source of Variation	% of total variation	P value
Subject x Column Factor	1.717																						Geisser-Greenhouse's epsilon	0.6356										Geisser-Greenhouse's epsilon	0.6519												Row Factor	58.7	<0.0001
Subject	0.5611																						R squared	0.9616										R squared	0.01092												Column Factor	34.03	<0.0001
																																															Row Factor x Column Factor	5.056	0.0005
ANOVA table	SS	DF	MS	F (DFn, DFd)	P value																		Was the matching effective?											Was the matching effective?													Subject x Row Factor	0.4806
Row Factor	187.9	3	62.64	F (2.344, 9.378) = 235.0	P<0.0001																		F	0.6171										F	0.5169												Subject x Column Factor	0.3265
Column Factor	19.38	3	6.46	F (1.986, 7.944) = 18.79	P=0.0010																		P value	0.6587										P value	0.725												Subject	0.06434
Row Factor x Column Factor	15.56	9	1.729	F (3.187, 12.75) = 7.169	P=0.0042																		P value summary	ns										P value summary	ns
Subject x Row Factor	3.199	12	0.2666																				Is there significant matching (P < 0.05)?	No										Is there significant matching (P < 0.05)?	No												ANOVA table	SS	DF
Subject x Column Factor	4.125	12	0.3438																				R squared	0.007837										R squared	0.1456												Row Factor	1217531	5
Subject	1.348	4	0.337																																												Column Factor	705892	3
Residual	8.682	36	0.2412																				ANOVA table	SS	DF	MS	F (DFn, DFd)	P value						ANOVA table	SS	DF	MS	F (DFn, DFd)	P value								Row Factor x Column Factor	104868	15
																							Treatment (between columns)	7.8	3	2.6	F (1.907, 7.627) = 100.2	P<0.0001						Treatment (between columns)	0.1221	3	0.04069	F (1.956, 7.823) = 0.04415	P=0.9546								Subject x Row Factor	9968	20
Data summary																							Individual (between rows)	0.06407	4	0.01602	F (4, 12) = 0.6171	P=0.6587						Individual (between rows)	1.906	4	0.4765	F (4, 12) = 0.5169	P=0.7250								Subject x Column Factor	6772	12
Number of columns (Column Factor)	4																						Residual (random)	0.3115	12	0.02595								Residual (random)	11.06	12	0.9218										Subject	1334	4
Number of rows (Row Factor)	4																						Total	8.176	19									Total	13.09	19											Residual	27721	60
Number of subjects (Subject)	5
Number of missing values	0																						Data summary											Data summary													Data summary
																							Number of treatments (columns)	4										Number of treatments (columns)	4												Number of columns (Column Factor)	4
																							Number of subjects (rows)	5										Number of subjects (rows)	5												Number of rows (Row Factor)	6
																							Number of missing values	0										Number of missing values	0												Number of subjects (Subject)	5
Within each row, compare columns (simple effects within rows)																																															Number of missing values	0
Number of families	4
Number of comparisons per family	6																						Number of families	1										Number of families	1
Alpha	0.05																						Number of comparisons per family	6										Number of comparisons per family	6
																							Alpha	0.05										Alpha	0.05
Tukey's multiple comparisons test	Mean Diff.	95.00% CI of diff.	Below threshold?	Summary	Adjusted P Value
																							Tukey's multiple comparisons test	Mean Diff.	95.00% CI of diff.	Below threshold?	Summary	Adjusted P Value						Tukey's multiple comparisons test	Mean Diff.	95.00% CI of diff.	Below threshold?	Summary	Adjusted P Value
Row 1																							PBS vs. ARA290	1.064	0.5911 to 1.537	Yes	**	0.0027	A-B					PBS vs. ARA290	0.004	-2.559 to 2.567	No	ns	>0.9999	A-B							Within each row, compare columns (simple effects within rows)
PBS vs. ARA290	0.054	-1.353 to 1.461	No	ns	0.9984																		PBS vs. EMP9	-0.684	-1.136 to -0.2320	Yes	*	0.0121	A-C					PBS vs. EMP9	-0.188	-3.293 to 2.917	No	ns	0.9939	A-C
PBS vs. EMP9	0.04	-1.998 to 2.078	No	ns	0.9998																		PBS vs. ARA290+EMP9	0.022	-0.3341 to 0.3781	No	ns	0.9936	A-D					PBS vs. ARA290+EMP9	-0.04	-2.969 to 2.889	No	ns	>0.9999	A-D							Number of families	6
PBS vs. ARA290+EMP9	0.1	-1.268 to 1.468	No	ns	0.9895																		ARA290 vs. EMP9	-1.748	-2.291 to -1.205	Yes	***	0.0007	B-C					ARA290 vs. EMP9	-0.192	-2.778 to 2.394	No	ns	0.989	B-C							Number of comparisons per family	6
ARA290 vs. EMP9	-0.014	-2.433 to 2.405	No	ns	>0.9999																		ARA290 vs. ARA290+EMP9	-1.042	-1.216 to -0.8677	Yes	****	<0.0001	B-D					ARA290 vs. ARA290+EMP9	-0.044	-1.954 to 1.866	No	ns	0.9997	B-D							Alpha	0.05
ARA290 vs. ARA290+EMP9	0.046	-0.3573 to 0.4493	No	ns	0.9631																		EMP9 vs. ARA290+EMP9	0.706	0.3163 to 1.096	Yes	**	0.0062	C-D					EMP9 vs. ARA290+EMP9	0.148	-1.091 to 1.387	No	ns	0.9581	C-D
EMP9 vs. ARA290+EMP9	0.06	-2.319 to 2.439	No	ns	0.9995																																										Bonferroni's multiple comparisons test	Mean Diff.	95.00% CI of diff.
																							Test details	Mean 1	Mean 2	Mean Diff.	SE of diff.	n1	n2	q	DF			Test details	Mean 1	Mean 2	Mean Diff.	SE of diff.	n1	n2	q	DF
Row 2																							PBS vs. ARA290	2.15	1.086	1.064	0.1162	5	5	12.95	4			PBS vs. ARA290	19.65	19.65	0.004	0.6295	5	5	0.008986	4					Row 1
PBS vs. ARA290	0.54	-0.09849 to 1.178	No	ns	0.084																		PBS vs. EMP9	2.15	2.834	-0.684	0.111	5	5	8.713	4			PBS vs. EMP9	19.65	19.84	-0.188	0.7628	5	5	0.3485	4					PBS vs. ARA290	80	45.32 to 114.7
PBS vs. EMP9	0.3	-1.044 to 1.644	No	ns	0.8027																		PBS vs. ARA290+EMP9	2.15	2.128	0.022	0.08749	5	5	0.3556	4			PBS vs. ARA290+EMP9	19.65	19.69	-0.04	0.7194	5	5	0.07863	4					PBS vs. EMP9	-6.4	-32.10 to 19.30
PBS vs. ARA290+EMP9	-0.26	-0.6984 to 0.1784	No	ns	0.2159																		ARA290 vs. EMP9	1.086	2.834	-1.748	0.1335	5	5	18.52	4			ARA290 vs. EMP9	19.65	19.84	-0.192	0.6354	5	5	0.4274	4					PBS vs. ARA290+EMP9	-2.2	-31.68 to 27.28
ARA290 vs. EMP9	-0.24	-1.941 to 1.461	No	ns	0.9348																		ARA290 vs. ARA290+EMP9	1.086	2.128	-1.042	0.04283	5	5	34.41	4			ARA290 vs. ARA290+EMP9	19.65	19.69	-0.044	0.4693	5	5	0.1326	4					ARA290 vs. EMP9	-86.4	-121.0 to -51.77
ARA290 vs. ARA290+EMP9	-0.8	-1.614 to 0.01417	No	ns	0.0529																		EMP9 vs. ARA290+EMP9	2.834	2.128	0.706	0.09574	5	5	10.43	4			EMP9 vs. ARA290+EMP9	19.84	19.69	0.148	0.3043	5	5	0.6879	4					ARA290 vs. ARA290+EMP9	-82.2	-113.6 to -50.78
EMP9 vs. ARA290+EMP9	-0.56	-2.003 to 0.8827	No	ns	0.4777																																										EMP9 vs. ARA290+EMP9	4.2	-24.47 to 32.87
																							Compact letter display
Row 3																							EMP9	A																							Row 2
PBS vs. ARA290	1.42	0.1173 to 2.723	Yes	*	0.0377																		PBS	B																							PBS vs. ARA290	262.6	149.1 to 376.1
PBS vs. EMP9	-0.84	-1.850 to 0.1704	No	ns	0.0883																		ARA290+EMP9	B																							PBS vs. EMP9	-4.2	-37.58 to 29.18
PBS vs. ARA290+EMP9	0.06	-0.3389 to 0.4589	No	ns	0.923																		ARA290	C																							PBS vs. ARA290+EMP9	14.4	-49.32 to 78.12
ARA290 vs. EMP9	-2.26	-3.006 to -1.514	Yes	***	0.0009																																										ARA290 vs. EMP9	-266.8	-376.2 to -157.4
ARA290 vs. ARA290+EMP9	-1.36	-2.886 to 0.1664	No	ns	0.0718																																										ARA290 vs. ARA290+EMP9	-248.2	-357.4 to -139.0
EMP9 vs. ARA290+EMP9	0.9	-0.3873 to 2.187	No	ns	0.1434																																										EMP9 vs. ARA290+EMP9	18.6	-43.40 to 80.60
Row 4																																															Row 3
PBS vs. ARA290	1.72	0.8526 to 2.587	Yes	**	0.0044																																										PBS vs. ARA290	258.4	152.0 to 364.8
PBS vs. EMP9	-0.98	-1.517 to -0.4430	Yes	**	0.0061																																										PBS vs. EMP9	-11.6	-83.43 to 60.23
PBS vs. ARA290+EMP9	-0.34	-1.517 to 0.8370	No	ns	0.6703																																										PBS vs. ARA290+EMP9	13.4	-38.95 to 65.75
ARA290 vs. EMP9	-2.7	-3.754 to -1.646	Yes	**	0.0017																																										ARA290 vs. EMP9	-270	-385.9 to -154.1
ARA290 vs. ARA290+EMP9	-2.06	-3.172 to -0.9481	Yes	**	0.0057																																										ARA290 vs. ARA290+EMP9	-245	-396.8 to -93.21
EMP9 vs. ARA290+EMP9	0.64	-0.9502 to 2.230	No	ns	0.453																																										EMP9 vs. ARA290+EMP9	25	-46.98 to 96.98
																																															Row 4
Test details	Mean 1	Mean 2	Mean Diff.	SE of diff.	N1	N2	q	DF																																							PBS vs. ARA290	207.2	132.3 to 282.1
																																															PBS vs. EMP9	0.4	-82.79 to 83.59
Row 1																																															PBS vs. ARA290+EMP9	9.8	-39.99 to 59.59
PBS vs. ARA290	20.14	20.09	0.054	0.3456	5	5	0.221	4																																							ARA290 vs. EMP9	-206.8	-223.4 to -190.2
PBS vs. EMP9	20.14	20.1	0.04	0.5006	5	5	0.113	4																																							ARA290 vs. ARA290+EMP9	-197.4	-245.6 to -149.2
PBS vs. ARA290+EMP9	20.14	20.04	0.1	0.3362	5	5	0.4207	4																																							EMP9 vs. ARA290+EMP9	9.4	-52.72 to 71.52
ARA290 vs. EMP9	20.09	20.1	-0.014	0.5942	5	5	0.03332	4
ARA290 vs. ARA290+EMP9	20.09	20.04	0.046	0.09908	5	5	0.6566	4																																							Row 5
EMP9 vs. ARA290+EMP9	20.1	20.04	0.06	0.5845	5	5	0.1452	4																																							PBS vs. ARA290	122.8	73.27 to 172.3
																																															PBS vs. EMP9	-12.4	-68.92 to 44.12
Row 2																																															PBS vs. ARA290+EMP9	-7.4	-58.52 to 43.72
PBS vs. ARA290	21.66	21.12	0.54	0.1568	5	5	4.869	4																																							ARA290 vs. EMP9	-135.2	-172.7 to -97.71
PBS vs. EMP9	21.66	21.36	0.3	0.3302	5	5	1.285	4																																							ARA290 vs. ARA290+EMP9	-130.2	-186.6 to -73.85
PBS vs. ARA290+EMP9	21.66	21.92	-0.26	0.1077	5	5	3.414	4																																							EMP9 vs. ARA290+EMP9	5	-27.83 to 37.83
ARA290 vs. EMP9	21.12	21.36	-0.24	0.4179	5	5	0.8123	4
ARA290 vs. ARA290+EMP9	21.12	21.92	-0.8	0.2	5	5	5.657	4																																							Row 6
EMP9 vs. ARA290+EMP9	21.36	21.92	-0.56	0.3544	5	5	2.235	4																																							PBS vs. ARA290	122.2	68.63 to 175.8
																																															PBS vs. EMP9	-15.4	-56.46 to 25.66
Row 3																																															PBS vs. ARA290+EMP9	-1.4	-64.66 to 61.86
PBS vs. ARA290	23.16	21.74	1.42	0.32	5	5	6.276	4																																							ARA290 vs. EMP9	-137.6	-180.6 to -94.60
PBS vs. EMP9	23.16	24	-0.84	0.2482	5	5	4.786	4																																							ARA290 vs. ARA290+EMP9	-123.6	-181.2 to -65.99
PBS vs. ARA290+EMP9	23.16	23.1	0.06	0.09798	5	5	0.866	4																																							EMP9 vs. ARA290+EMP9	14	-14.53 to 42.53
ARA290 vs. EMP9	21.74	24	-2.26	0.1833	5	5	17.44	4
ARA290 vs. ARA290+EMP9	21.74	23.1	-1.36	0.375	5	5	5.129	4
EMP9 vs. ARA290+EMP9	24	23.1	0.9	0.3162	5	5	4.025	4																																							Test details	Mean 1	Mean 2
Row 4																																															Row 1
PBS vs. ARA290	24.26	22.54	1.72	0.2131	5	5	11.42	4																																							PBS vs. ARA290	193.4	113.4
PBS vs. EMP9	24.26	25.24	-0.98	0.1319	5	5	10.51	4																																							PBS vs. EMP9	193.4	199.8
PBS vs. ARA290+EMP9	24.26	24.6	-0.34	0.2891	5	5	1.663	4																																							PBS vs. ARA290+EMP9	193.4	195.6
ARA290 vs. EMP9	22.54	25.24	-2.7	0.2588	5	5	14.75	4																																							ARA290 vs. EMP9	113.4	199.8
ARA290 vs. ARA290+EMP9	22.54	24.6	-2.06	0.2731	5	5	10.67	4																																							ARA290 vs. ARA290+EMP9	113.4	195.6
EMP9 vs. ARA290+EMP9	25.24	24.6	0.64	0.3906	5	5	2.317	4																																							EMP9 vs. ARA290+EMP9	199.8	195.6
																																															Row 2
																																															PBS vs. ARA290	493.4	230.8
																																															PBS vs. EMP9	493.4	497.6
																																															PBS vs. ARA290+EMP9	493.4	479
																																															ARA290 vs. EMP9	230.8	497.6
																																															ARA290 vs. ARA290+EMP9	230.8	479
																																															EMP9 vs. ARA290+EMP9	497.6	479
																																															Row 3
																																															PBS vs. ARA290	394.6	136.2
																																															PBS vs. EMP9	394.6	406.2
																																															PBS vs. ARA290+EMP9	394.6	381.2
																																															ARA290 vs. EMP9	136.2	406.2
																																															ARA290 vs. ARA290+EMP9	136.2	381.2
																																															EMP9 vs. ARA290+EMP9	406.2	381.2
																																															Row 4
																																															PBS vs. ARA290	304.2	97
																																															PBS vs. EMP9	304.2	303.8
																																															PBS vs. ARA290+EMP9	304.2	294.4
																																															ARA290 vs. EMP9	97	303.8
																																															ARA290 vs. ARA290+EMP9	97	294.4
																																															EMP9 vs. ARA290+EMP9	303.8	294.4
																																															Row 5
																																															PBS vs. ARA290	194.6	71.8
																																															PBS vs. EMP9	194.6	207
																																															PBS vs. ARA290+EMP9	194.6	202
																																															ARA290 vs. EMP9	71.8	207
																																															ARA290 vs. ARA290+EMP9	71.8	202
																																															EMP9 vs. ARA290+EMP9	207	202
																																															Row 6
																																															PBS vs. ARA290	168	45.8
																																															PBS vs. EMP9	168	183.4
																																															PBS vs. ARA290+EMP9	168	169.4
																																															ARA290 vs. EMP9	45.8	183.4
																																															ARA290 vs. ARA290+EMP9	45.8	169.4
																																															EMP9 vs. ARA290+EMP9	183.4	169.4
[truncated: 75 more columns]

## Sheet: Fig.6
Fig.6c					Fig.6d											Fig.6e											Fig.6f											Fig.6g
WT	Tg6					WT				Tg6						ΔEpoRE+PBS	ΔEpoRE+EPO	WT+PBS	WT+EPO								ΔEpoRE+PBS	ΔEpoRE+EPO	WT+PBS	WT+EPO									WT				Tg6
1.03	2.34				eWAT	1.08	0.9	1.02		1.13	0.89	1.06				0.424357	0.404337	0.561296	0.931502								1.10269	1.0973	1.2672	1.32671								DMSO	1	0.85	1.11	1.04	1.58	1.79	1.92	1.89
1.12	1.95				BAT	0.88	0.95	1.16		1.21	0.77	1.06				0.464768	0.485861	0.541874	0.921472								0.902891	0.809289	0.924156	0.909217								Ro5-3335	0.9	1.1	0.85	1.05	1.16	0.83	1.02	0.88
0.97	2.82				SM	0.91	0.76	1.33		0.85	0.92	1.205				0.440179	0.450198	0.541786	0.891639								1.05718	0.98726	0.890128	0.792813
0.89	3.01				Liver	0.85	1.09	1.06		1.08	1.17	0.9															0.937239	1.12658	0.806769	0.706281
0.99	2.64

Table Analyzed	Data 1				Table Analyzed	Data 1										Table Analyzed	Data 1										Table Analyzed	Data 3										Table Analyzed	Data 1

Column B	Tg6				Two-way RM ANOVA	Matching: Both factors										Repeated measures ANOVA summary											Repeated measures ANOVA summary											Two-way RM ANOVA	Matching: Both factors
vs.	vs.				Assume sphericity?	Yes										Assume sphericity?	No										Assume sphericity?	No										Assume sphericity?	Yes
Column A	WT				Alpha	0.05										F	230										F	0.2208										Alpha	0.05
																P value	0.0026										P value	0.71
Unpaired t test					Source of Variation	% of total variation	P value	P value summary	Significant?							P value summary	**										P value summary	ns										Source of Variation	% of total variation	P value	P value summary	Significant?
P value	<0.0001				Row Factor	0.5376	0.9952	ns	No							Statistically significant (P < 0.05)?	Yes										Statistically significant (P < 0.05)?	No										Row Factor	32.67	0.0097	**	Yes
P value summary	****				Column Factor	0.5259	0.7739	ns	No							Geisser-Greenhouse's epsilon	0.376										Geisser-Greenhouse's epsilon	0.4055										Column Factor	28.57	0.0017	**	Yes
Significantly different (P < 0.05)?	Yes				Row Factor x Column Factor	0.5101	0.9788	ns	No							R squared	0.991										R squared	0.06854										Row Factor x Column Factor	28.93	0.0277	*	Yes
One- or two-tailed P value?	Two-tailed				Subject x Row Factor	49.55																																Subject x Row Factor	2.81
t, df	t=8.151, df=8				Subject x Column Factor	9.762										Was the matching effective?											Was the matching effective?											Subject x Column Factor	0.7401
					Subject	22.23										F	1.07										F	4.547										Subject	0.897
How big is the difference?																P value	0.3998										P value	0.0334
Mean of column A	1				ANOVA table	SS	DF	MS	F (DFn, DFd)	P value						P value summary	ns										P value summary	*										ANOVA table	SS	DF	MS	F (DFn, DFd)	P value
Mean of column B	2.552				Row Factor	0.00277	3	0.0009233	F (3, 6) = 0.02170	P=0.9952						Is there significant matching (P < 0.05)?	No										Is there significant matching (P < 0.05)?	Yes										Row Factor	0.7183	1	0.7183	F (1, 3) = 34.88	P=0.0097
Difference between means (B - A) ± SEM	1.552 ± 0.1904				Column Factor	0.002709	1	0.002709	F (1, 2) = 0.1077	P=0.7739						R squared	0.00307										R squared	0.5854										Column Factor	0.6281	1	0.6281	F (1, 3) = 115.8	P=0.0017
95% confidence interval	1.113 to 1.991				Row Factor x Column Factor	0.002628	3	0.000876	F (3, 6) = 0.06043	P=0.9788																												Row Factor x Column Factor	0.636	1	0.636	F (1, 3) = 16.15	P=0.0277
R squared (eta squared)	0.8925				Subject x Row Factor	0.2553	6	0.04255								ANOVA table	SS	DF	MS	F (DFn, DFd)	P value						ANOVA table	SS	DF	MS	F (DFn, DFd)	P value						Subject x Row Factor	0.06177	3	0.02059
					Subject x Column Factor	0.05029	2	0.02515								Treatment (between columns)	0.448	3	0.149	F (1.13, 2.25) = 230	P=0.0026						Treatment (between columns)	0.01285	3	0.004282	F (1.216, 3.649) = 0.2208	P=0.7100						Subject x Column Factor	0.01627	3	0.005423
F test to compare variances					Subject	0.1145	2	0.05726								Individual (between rows)	0.00139	2	0.000695	F (2, 6) = 1.07	P=0.3998						Individual (between rows)	0.2646	3	0.0882	F (3, 9) = 4.547	P=0.0334						Subject	0.01972	3	0.006573
F, DFn, Dfd	24.53, 4, 4				Residual	0.08698	6	0.0145								Residual (random)	0.00389	6	0.000649								Residual (random)	0.1746	9	0.0194								Residual	0.1181	3	0.03937
P value	0.009															Total	0.453	11									Total	0.452	15
P value summary	**				Difference between column means																																	Difference between row means
Significantly different (P < 0.05)?	Yes				Mean of WT	0.9992										Data summary											Data summary											Mean of DMSO	1.398
					Mean of Tg6	1.02										Number of treatments (columns)	4										Number of treatments (columns)	4										Mean of Ro5-3335	0.9738
Data analyzed					Difference between means	-0.02125										Number of subjects (rows)	3										Number of subjects (rows)	4										Difference between means	0.4238
Sample size, column A	5				SE of difference	0.06474										Number of missing values	0										Number of missing values	0										SE of difference	0.07175
Sample size, column B	5				95% CI of difference	-0.2998 to 0.2573																																95% CI of difference	0.1954 to 0.6521

					Data summary											Number of families	1																					Difference between column means
					Number of columns (Column Factor)	2										Number of comparisons per family	3										Number of families	1										Mean of WT	0.9875
					Number of rows (Row Factor)	4										Alpha	0.05										Number of comparisons per family	3										Mean of Tg6	1.384
					Number of subjects (Subject)	3																					Alpha	0.05										Difference between means	-0.3963
					Number of missing values	0										Bonferroni's multiple comparisons test	Mean Diff.	95.00% CI of diff.	Below threshold?	Summary	Adjusted P Value	A-?																SE of difference	0.03682
																ΔEPOR+PBS vs. ΔEPOR+EPO	-0.0037	-0.0976 to 0.0902	No	ns	>0.9999	B	ΔEPOR+EPO				Bonferroni's multiple comparisons test	Mean Diff.	95.00% CI of diff.	Below threshold?	Summary	Adjusted P Value	A-?					95% CI of difference	-0.5134 to -0.2791
					Compare each cell mean with the other cell mean in that row											ΔEPOR+PBS vs. WT+PBS	-0.105	-0.238 to 0.0276	No	ns	0.0785	C	WT+PBS				ΔEPOR+PBS vs. ΔEPOR+EPO	-0.005107	-0.3168 to 0.3066	No	ns	>0.9999	B	ΔEPOR+EPO
																ΔEPOR+PBS vs. WT+EPO	-0.472	-0.608 to -0.336	Yes	**	0.0042	D	WT+EPO				ΔEPOR+PBS vs. WT+PBS	0.02794	-0.3412 to 0.3971	No	ns	>0.9999	C	WT+PBS				Interaction CI
					Number of families	1																					ΔEPOR+PBS vs. WT+EPO	0.06624	-0.4873 to 0.6198	No	ns	>0.9999	D	WT+EPO				Mean diff, A1 - B1	-0.795
					Number of comparisons per family	4										Test details	Mean 1	Mean 2	Mean Diff.	SE of diff.	n1	n2	t	DF														Mean diff, A2 - B2	0.0025
					Alpha	0.05										ΔEPOR+PBS vs. ΔEPOR+EPO	0.443	0.447	-0.0037	0.0123	3	3	0.301	2			Test details	Mean 1	Mean 2	Mean Diff.	SE of diff.	n1	n2	t	DF			(A1 -B1) - (A2 - B2)	-0.7975
																ΔEPOR+PBS vs. WT+PBS	0.443	0.548	-0.105	0.0174	3	3	6.06	2			ΔEPOR+PBS vs. ΔEPOR+EPO	1	1.005	-0.005107	0.06418	4	4	0.07958	3			95% CI of difference	-1.429 to -0.1660
					Bonferroni's multiple comparisons test	Mean Diff.	95.00% CI of diff.	Below threshold?	Summary	Adjusted P Value						ΔEPOR+PBS vs. WT+EPO	0.443	0.915	-0.472	0.0178	3	3	26.6	2			ΔEPOR+PBS vs. WT+PBS	1	0.9721	0.02794	0.07601	4	4	0.3676	3			(B1 - A1) - (B2 - A2)	0.7975
																											ΔEPOR+PBS vs. WT+EPO	1	0.9338	0.06624	0.114	4	4	0.5812	3			95% CI of difference	0.1660 to 1.429
					WT - Tg6
					eWAT	-0.02667	-0.3728 to 0.3195	No	ns	>0.9999																												Data summary
					BAT	-0.01667	-0.3628 to 0.3295	No	ns	>0.9999																												Number of columns (Column Factor)	2
					SM	0.008333	-0.3378 to 0.3545	No	ns	>0.9999																												Number of rows (Row Factor)	2
					Liver	-0.05	-0.3962 to 0.2962	No	ns	>0.9999																												Number of subjects (Subject)	4
																																						Number of missing values	0

					Test details	Mean 1	Mean 2	Mean Diff.	SE of diff.	N1	N2	t	DF
																																						Compare each cell mean with the other cell mean in that row
					WT - Tg6
					eWAT	1	1.027	-0.02667	0.09831	3	3	0.2713	6																									Number of families	1
					BAT	0.9967	1.013	-0.01667	0.09831	3	3	0.1695	6																									Number of comparisons per family	2
					SM	1	0.9917	0.008333	0.09831	3	3	0.08477	6																									Alpha	0.05
					Liver	1	1.05	-0.05	0.09831	3	3	0.5086	6
																																						Bonferroni's multiple comparisons test	Mean Diff.	95.00% CI of diff.	Below threshold?	Summary	Adjusted P Value

																																						WT - Tg6
																																						DMSO	-0.795	-1.381 to -0.2090	Yes	*	0.0218
																																						Ro5-3335	0.0025	-0.5835 to 0.5885	No	ns	>0.9999


																																						Test details	Mean 1	Mean 2	Mean Diff.	SE of diff.	N1	N2	t	DF
																																						WT - Tg6
																																						DMSO	1	1.795	-0.795	0.1403	4	4	5.666	3
																																						Ro5-3335	0.975	0.9725	0.0025	0.1403	4	4	0.01782	3














































































































































































[truncated: 59 more columns]

## Sheet: Fig.7
Fig.7a											Fig.7b																										Fig.7c
	WT			Tg6							K48 Ubiquitin					FBW7					RUNX1
MARCH1	1.0912	1.127	0.7819	1.0941	1.3092	0.789036					WT	Tg6				WT	Tg6				WT	Tg6
MARCH5	0.9961	0.9419	1.062	0.8062	0.922	0.9701					1	0.67				1.03	0.62				1.07	2.62
TRIM11	1.3021	0.8772	0.8207	1.5824	1.2581	0.8207					0.95	0.54				0.97	0.78				1.06	3.07
TRIM21	1.1027	1.3798	0.8993	1.2559	0.9108	1.7224					1.05	0.49				1.16	0.81				0.82	2.89
TRIM23	1.3716	0.9974	0.831	1.5247	0.6671	1.4689					1.08	0.72				0.97	0.65				1.1	3.41
TRIM26	1.0423	1.42333	0.7243	0.6848	1.098	1.4345					0.92	0.51				0.87	0.785				0.96	2.93
TRIM27	0.9734	1.0096	1.3171	1.0503	1.2823	1.0682
TRIM32	0.9024	1.1311	0.9665	0.9819	1.1815	1.3525
MYLIP	0.9026	1.0024	1.0951	0.713	1.5397	0.952
MKRN1	1.0713	0.7048	1.2238	0.8591	1.1411	0.8446
COP1	1.0707	0.8708	1.0585	1.185	0.6338	0.9924
PELI3	1.3958	1.0141	0.719	1.3626	1.0793	0.8361
FBXW7	1.0336	1.1253	0.8411	0.2674	0.3912	0.2318
Table Analyzed	Data 5										Table Analyzed	Data 1				Table Analyzed	Data 1				Table Analyzed	Data 1
Two-way RM ANOVA	Matching: Both factors										Column B	Tg6				Column B	Tg6				Column B	Tg6
Assume sphericity?	Yes										vs.	vs.				vs.	vs.				vs.	vs.
Alpha	0.05										Column A	WT				Column A	WT				Column A	WT
Source of Variation	% of total variation	P value	P value summary	Significant?							Unpaired t test					Unpaired t test					Unpaired t test
Row Factor	22.61	0.2549	ns	No							P value	<0.0001				P value	0.0023				P value	<0.0001
Column Factor	0.0008775	0.9747	ns	No							P value summary	****				P value summary	**				P value summary	****
Row Factor x Column Factor	16.44	0.2742	ns	No							Significantly different (P < 0.05)?	Yes				Significantly different (P < 0.05)?	Yes				Significantly different (P < 0.05)?	Yes
Subject x Row Factor	33.45										One- or two-tailed P value?	Two-tailed				One- or two-tailed P value?	Two-tailed				One- or two-tailed P value?	Two-tailed
Subject x Column Factor	1.373										t, df	t=7.564, df=8				t, df	t=4.407, df=8				t, df	t=14.27, df=8
Subject	1.081
											How big is the difference?					How big is the difference?					How big is the difference?
ANOVA table	SS	DF	MS	F (DFn, DFd)	P value						Mean of column A	1				Mean of column A	1				Mean of column A	1.002
Row Factor	1.349	12	0.1124	F (12, 24) = 1.352	P=0.2549						Mean of column B	0.586				Mean of column B	0.729				Mean of column B	2.984
Column Factor	5.236e-05	1	5.236e-05	F (1, 2) = 0.001278	P=0.9747						Difference between means (B - A) ± SEM	-0.4140 ± 0.05474				Difference between means (B - A) ± SEM	-0.2710 ± 0.06149				Difference between means (B - A) ± SEM	1.982 ± 0.1389
Row Factor x Column Factor	0.9809	12	0.08175	F (12, 24) = 1.313	P=0.2742						95% confidence interval	-0.5402 to -0.2878				95% confidence interval	-0.4128 to -0.1292				95% confidence interval	1.662 to 2.302
Subject x Row Factor	1.996	24	0.08316								R squared (eta squared)	0.8773				R squared (eta squared)	0.7083				R squared (eta squared)	0.9622
Subject x Column Factor	0.08194	2	0.04097
Subject	0.06452	2	0.03226								F test to compare variances					F test to compare variances					F test to compare variances
Residual	1.494	24	0.06226								F, DFn, Dfd	2.366, 4, 4				F, DFn, Dfd	1.486, 4, 4				F, DFn, Dfd	6.348, 4, 4
											P value	0.4246				P value	0.7106				P value	0.1011
Difference between column means											P value summary	ns				P value summary	ns				P value summary	ns
Mean of WT	1.031										Significantly different (P < 0.05)?	No				Significantly different (P < 0.05)?	No				Significantly different (P < 0.05)?	No
Mean of Tg6	1.032
Difference between means	-0.001639										Data analyzed					Data analyzed					Data analyzed
SE of difference	0.04584										Sample size, column A	5				Sample size, column A	5				Sample size, column A	5
95% CI of difference	-0.1989 to 0.1956										Sample size, column B	5				Sample size, column B	5				Sample size, column B	5
Data summary
Number of columns (Column Factor)	2
Number of rows (Row Factor)	13
Number of subjects (Subject)	3
Number of missing values	0
Compare each cell mean with the other cell mean in that row
Number of families	1
Number of comparisons per family	13
Alpha	0.05
Bonferroni's multiple comparisons test	Mean Diff.	95.00% CI of diff.	Below threshold?	Summary	Adjusted P Value
WT - Tg6
MARCH1	-0.06408	-0.7159 to 0.5878	No	ns	>0.9999
MARCH5	0.1006	-0.5513 to 0.7524	No	ns	>0.9999
TRIM11	-0.2204	-0.8722 to 0.4314	No	ns	>0.9999
TRIM21	-0.1691	-0.8209 to 0.4827	No	ns	>0.9999
TRIM23	-0.1536	-0.8054 to 0.4983	No	ns	>0.9999
TRIM26	-0.009123	-0.6610 to 0.6427	No	ns	>0.9999
TRIM27	-0.03357	-0.6854 to 0.6183	No	ns	>0.9999
TRIM32	-0.172	-0.8238 to 0.4799	No	ns	>0.9999
MYLIP	-0.0682	-0.7200 to 0.5836	No	ns	>0.9999
MKRN1	0.0517	-0.6001 to 0.7035	No	ns	>0.9999
COP1	0.06293	-0.5889 to 0.7148	No	ns	>0.9999
PELI3	-0.0497	-0.7015 to 0.6021	No	ns	>0.9999
FBXW7	0.7032	0.05137 to 1.355	Yes	*	0.027
Test details	Mean 1	Mean 2	Mean Diff.	SE of diff.	N1	N2	t	DF
WT - Tg6
MARCH1	1	1.064	-0.06408	0.2037	3	3	0.3145	24
MARCH5	1	0.8994	0.1006	0.2037	3	3	0.4936	24
TRIM11	1	1.22	-0.2204	0.2037	3	3	1.082	24
TRIM21	1.127	1.296	-0.1691	0.2037	3	3	0.83	24
TRIM23	1.067	1.22	-0.1536	0.2037	3	3	0.7538	24
TRIM26	1.063	1.072	-0.009123	0.2037	3	3	0.04478	24
TRIM27	1.1	1.134	-0.03357	0.2037	3	3	0.1648	24
TRIM32	1	1.172	-0.172	0.2037	3	3	0.8441	24
MYLIP	1	1.068	-0.0682	0.2037	3	3	0.3347	24
MKRN1	1	0.9483	0.0517	0.2037	3	3	0.2538	24
COP1	1	0.9371	0.06293	0.2037	3	3	0.3089	24
PELI3	1.043	1.093	-0.0497	0.2037	3	3	0.2439	24
FBXW7	1	0.2968	0.7032	0.2037	3	3	3.452	24

## Sheet: Fig.s1
Fig.s1a																	Fig.s1b																	Fig.s1c
	WT							Tg6										WT							Tg6									Time (minutes)	WT							Tg6
1	0.87	0.95	0.94	0.97	1.02	0.93	0.96	0.87	0.98	0.99	1.01	0.89	0.96	0.95			9	33.3	34.2	34.8	35.2	34.8	33.9	34.7	35.5	36.4	35.9	37.1	34.7	35.8	34.5			1.31033	126.59	111.947	107.833	110.896	114.164	124.183		130.741	118.975	124.916	125.477	111.55	130.088
2	0.99	1.02	1.05	1.04	1.06	1.01	1.03	0.99	1.05	1.04	1.02	0.98	1.02	1.08			11	35.8	35.6	35.9	35.7	35.4	35.1	36.2	35.6	37.1	36.9	37.3	38.5	37.6	36.8			7.77693	126.175	115.741	113.417	125.466	115.704	126.113		131.408	125.347	130.748	130.15	125.563	125.356
3	1.04	1.18	1.23	1.2	1.19	1.17	1.21	1.18	1.22	1.19	1.16	1.15	1.18	1.22			13	38.4	37.8	36.8	37.2	37.5	36.8	38.2	36.9	37.7	38.5	39.2	38.9	39.8	38.5			14.2473	121.741	118.919	113.531	124.751	116.347	127.615		132.107	125.575	131.347	130.807	126.161	126.409
4	1.29	1.34	1.42	1.46	1.44	1.5	1.52	1.48	1.53	1.59	1.48	1.51	1.53	1.5			15	37.9	38.2	38.3	37.9	38.4	37.5	38.3	40.2	39.7	41.6	38.9	42.1	40.9	43.2			20.8047	128.514	124.751	115.735	118.921	124.747	128.378		133.79	130.85	125.417	132.833	130.21	131.356
5	1.55	1.62	1.67	1.72	1.77	1.79	1.8	1.74	1.79	1.82	1.69	1.79	1.81	1.85			17	39.5	40.2	38.1	39.2	38.5	38.6	37.8	44.2	45.1	46.2	42.8	43.9	44.2	45.3			27.2699	130.151	118.745	122.335	123.011	128.514	118.095		134.947	131.388	125.273	134.461	131.574	125.874
6	1.89	1.92	1.95	1.97	2.01	2.04	2.13	2.01	2.01	2.18	2.03	2.09	2.13	2.02			19	40.8	41.4	42.3	39.7	40.2	38.9	39.4	45.6	47.8	50.2	51.5	49.3	52.1	48.5			33.7374	131.882	125.822	118.74	125.95	126.457	125.291		137.383	131.561	131.951	137.348	131.348	131.879
7	2.34	2.39	2.19	2.14	2.26	2.41	2.45	2.48	2.36	2.41	2.38	2.43	2.5	2.29			21	42.1	44	41.8	38.9	40.6	43	40.2	51.5	52.7	50.9	53.8	54.2	51.9	53.6			40.2099	132.114	125.35	128.35	120.475	126.157	120.082		138.103	137.281	137.275	132.408	137.412	138.151
8	2.61	2.66	2.47	2.44	2.59	2.73	2.84	2.69	2.74	2.89	2.72	2.62	2.84	2.67			23	42.6	43.9	45.1	42.4	43.6	42.1	40.8	55.6	56.7	57.8	58.2	54.6	52.9	53.8			46.7642	95.3554	90.767	89.5058	88.8077	90.1747	88.7491		101.356	102.164	104.953	107.348	100.975	100.189
9	2.9	3.21	2.97	2.8	2.9	3.02	3.2	2.9	3.1	3.4	3.21	3.12	3.24	2.95			25	41.8	42.5	45.1	43.8	44	43.9	42.4	58.5	55.9	56.7	57.2	57.6	58.2	57.9			53.2376	84.1734	87.7631	83.8068	88.7503	82.8077	83.3149		94.6957	100.091	100.694	94.0873	100.958	101.11
12	4.2	4.68	4.29	4.08	3.88	4.59	4.67	4.56	4.53	4.49	4.06	4.01	4.39	3.98			27	44.6	46.7	48.2	44.5	46.3	45.6	43.1	61.5	60.7	62.8	63.5	64.2	60.7	61.3			59.7124	84.0143	83.9558	79.6098	82.7503	78.3227	81.1567		89.2925	94.3693	94.0898	93.1712	88.0687	94.1476
15	6.12	5.54	5.8	5.46	5.59	5.86	5.99	6.1	5.2	5.5	5.01	4.9	5.2	4.83			29	45.6	45.8	49.2	45.2	47.8	46.8	46.7	63.5	66.5	64.5	66.5	69.4	65.3	66.4			66.1826	83.9762	82.8235	82.0907	77.4103	83.3503	77.9809		87.4717	91.5826	89.3566	88.6933	90.1609	89.7763
18	7.93	7.26	8.01	8.22	7.89	8.05	8.93	7.28	6.87	7.08	6.93	7.01	7.23	6.87			31	50.1	43.2	47.6	46.1	47.2	47.3	47.5	66.4	69.5	68.3	68.3	72.8	70.6	68.9			72.7361	126.474	132.161	124.753	124.75	126.343	125.194		146.935	142.093	149.956	143.561	132.806	142.915
21	10.9	10.98	11	10.63	9.69	10.14	10.87	8.92	8.47	9.06	8.19	8.79	9.28	8.19			33	51	46.5	48.7	46.8	45.8	48.1	48	65.3	72.6	72.6	70.4	76.4	74.1	72.6			79.2123	132.168	124.916	126.138	132.409	132.538	126.152		144.554	149.275	142.693	138.414	148.09	149.803
27	12.73	12.91	13.89	14.27	13.96	14.56	14.48	11	11.9	11.8	11.37	11.05	10.62	10.79			35	50.4	49.2	46.2	47.2	46.5	45.4	46.8	72.6	80.7	79.5	75.1	78.5	78.9	74.9			85.6901	130.18	125.348	127.148	133.688	136.856	127.751		144.548	142.686	144.094	146.543	154.298	144.164
33	15.74	15.81	15.55	17.09	16.67	16.83	16.81	14.1	13.45	13.15	13.24	13.25	12.99	13.08			60	46.9	47.8	49.3	45.3	48.3	46.8	47.3	75.3	84.1	79.9	80.4	81.2	80.5	78			92.166	120.431	131.351	131.347	136.138	138.161	131.716		148.736	137.503	150.161	150.161	149.292	150.377
39	20.1	19.8	18.3	19.12	19.8	19.51	20.21	15.1	16.4	16.09	16.22	16.38	16.69	16.81			90	47.8	47.9	49.5	46.7	47.6	47.5	48.5	80.1	83.2	84.2	82.7	81.6	82.6	79.5			98.7233	71.5583	64.7467	77.5075	66.1669	72.4069	71.3539		76.6903	77.4973	71.5069	70.9747	76.7476	77.3774
																																		105.205	66.1037	59.5093	61.736	66.1679	66.1583	62.575		71.3472	60.161	64.0927	70.8547	70.069	66.1478
																																		111.831	66.167	52.3789	60.8388	71.5675	65.4076	64.7473		71.5387	65.5033	67.5787	66.1013	66.0977	66.0914
																																		118.286	68.0879	47.5567	62.8681	64.3258	66.1522	66.1693		71.9543	61.6687	64.9522	66.1609	66.1003	66.3434
Table Analyzed	Data 1
																	Table Analyzed	Data 1
Two-way RM ANOVA	Matching: Both factors																																	Table Analyzed	ocr for adipocytes
Assume sphericity?	Yes																Two-way RM ANOVA	Matching: Both factors
Alpha	0.05																Assume sphericity?	Yes																Two-way RM ANOVA	Matching: Both factors
																	Alpha	0.05																Assume sphericity?	Yes
Source of Variation	% of total variation	P value	P value summary	Significant?																														Alpha	0.05
Row Factor	97.9	<0.0001	****	Yes													Source of Variation	% of total variation	P value	P value summary	Significant?
Column Factor	0.487	<0.0001	****	Yes													Row Factor	52.58	<0.0001	****	Yes													Source of Variation	% of total variation	P value	P value summary	Significant?
Row Factor x Column Factor	1.294	<0.0001	****	Yes													Column Factor	29.99	<0.0001	****	Yes													Row Factor	94.42	<0.0001	****	Yes
Subject x Row Factor	0.1224																Row Factor x Column Factor	16.19	<0.0001	****	Yes													Column Factor	2.935	<0.0001	****	Yes
Subject x Column Factor	0.0314																Subject x Row Factor	0.3692																Row Factor x Column Factor	0.6125	<0.0001	****	Yes
Subject	0.009015																Subject x Column Factor	0.1623																Subject x Row Factor	1.071
																	Subject	0.1302																Subject x Column Factor	0.05599
ANOVA table	SS	DF	MS	F (DFn, DFd)	P value																													Subject	0.2364
Row Factor	6139	15	409.3	F (15, 90) = 4797	P<0.0001												ANOVA table	SS	DF	MS	F (DFn, DFd)	P value
Column Factor	30.54	1	30.54	F (1, 6) = 93.06	P<0.0001												Row Factor	21667	15	1444	F (15, 90) = 854.4	P<0.0001												ANOVA table	SS	DF	MS	F (DFn, DFd)	P value
Row Factor x Column Factor	81.14	15	5.41	F (15, 90) = 49.70	P<0.0001												Column Factor	12360	1	12360	F (1, 6) = 1109	P<0.0001												Row Factor	168020	18	9334	F (18, 90) = 440.7	P<0.0001
Subject x Row Factor	7.678	90	0.08531														Row Factor x Column Factor	6673	15	444.9	F (15, 90) = 167.7	P<0.0001												Column Factor	5224	1	5224	F (1, 5) = 262.1	P<0.0001
Subject x Column Factor	1.969	6	0.3282														Subject x Row Factor	152.1	90	1.691														Row Factor x Column Factor	1090	18	60.55	F (18, 90) = 4.551	P<0.0001
Subject	0.5653	6	0.09422														Subject x Column Factor	66.88	6	11.15														Subject x Row Factor	1906	90	21.18
Residual	9.797	90	0.1089														Subject	53.67	6	8.945														Subject x Column Factor	99.64	5	19.93
																	Residual	238.7	90	2.653														Subject	420.7	5	84.14
Difference between column means																																		Residual	1197	90	13.3
Mean of WT	5.918																Difference between column means
Mean of Tg6	5.179																Mean of WT	42.66																Difference between column means
Difference between means	0.7385																Mean of Tg6	57.52																Mean of WT	103.7
SE of difference	0.07655																Difference between means	-14.86																Mean of Tg6	113.3
95% CI of difference	0.5512 to 0.9258																SE of difference	0.4461																Difference between means	-9.573
																	95% CI of difference	-15.95 to -13.76																SE of difference	0.5913
Data summary																																		95% CI of difference	-11.09 to -8.053
Number of columns (Column Factor)	2																Data summary
Number of rows (Row Factor)	16																Number of columns (Column Factor)	2																Data summary
Number of subjects (Subject)	7																Number of rows (Row Factor)	16																Number of columns (Column Factor)	2
Number of missing values	0																Number of subjects (Subject)	7																Number of rows (Row Factor)	19
																	Number of missing values	0																Number of subjects (Subject)	6
																																		Number of missing values	0
Compare each cell mean with the other cell mean in that row
																	Compare each cell mean with the other cell mean in that row
Number of families	1
Number of comparisons per family	16																Number of families	1																Compare each cell mean with the other cell mean in that row
Alpha	0.05																Number of comparisons per family	16
																	Alpha	0.05																Number of families	1
Bonferroni's multiple comparisons test	Mean Diff.	95.00% CI of diff.	Below threshold?	Summary	Adjusted P Value																													Number of comparisons per family	19
																	Bonferroni's multiple comparisons test	Mean Diff.	95.00% CI of diff.	Below threshold?	Summary	Adjusted P Value												Alpha	0.05
WT - Tg6
Row 1	-0.001429	-0.5370 to 0.5342	No	ns	>0.9999												WT - Tg6																	Bonferroni's multiple comparisons test	Mean Diff.	95.00% CI of diff.	Below threshold?	Summary	Adjusted P Value
Row 2	0.002857	-0.5328 to 0.5385	No	ns	>0.9999												Row 1	-1.286	-3.930 to 1.358	No	ns	>0.9999
Row 3	-0.01143	-0.5470 to 0.5242	No	ns	>0.9999												Row 2	-1.443	-4.087 to 1.201	No	ns	>0.9999												WT - Tg6
Row 4	-0.09286	-0.6285 to 0.4428	No	ns	>0.9999												Row 3	-0.9714	-3.615 to 1.673	No	ns	>0.9999												Row 1	-7.689	-14.20 to -1.173	Yes	**	0.0083
Row 5	-0.08143	-0.6170 to 0.4542	No	ns	>0.9999												Row 4	-2.871	-5.515 to -0.2274	Yes	*	0.0223												Row 2	-7.659	-14.18 to -1.144	Yes	**	0.0087
Row 6	-0.08	-0.6156 to 0.4556	No	ns	>0.9999												Row 5	-5.686	-8.330 to -3.042	Yes	****	<0.0001												Row 3	-8.25	-14.77 to -1.735	Yes	**	0.0033
Row 7	-0.09571	-0.6313 to 0.4399	No	ns	>0.9999												Row 6	-8.9	-11.54 to -6.256	Yes	****	<0.0001												Row 4	-7.235	-13.75 to -0.7198	Yes	*	0.017
Row 8	-0.1186	-0.6542 to 0.4170	No	ns	>0.9999												Row 7	-11.14	-13.79 to -8.499	Yes	****	<0.0001												Row 5	-7.111	-13.63 to -0.5956	Yes	*	0.0206
Row 9	-0.1314	-0.6670 to 0.4042	No	ns	>0.9999												Row 8	-12.73	-15.37 to -10.08	Yes	****	<0.0001												Row 6	-7.888	-14.40 to -1.373	Yes	**	0.006
Row 10	0.05286	-0.4828 to 0.5885	No	ns	>0.9999												Row 9	-14.07	-16.72 to -11.43	Yes	****	<0.0001												Row 7	-11.35	-17.87 to -4.835	Yes	****	<0.0001
Row 11	0.5171	-0.01847 to 1.053	No	ns	0.0682												Row 10	-16.53	-19.17 to -13.88	Yes	****	<0.0001												Row 8	-12.27	-18.79 to -5.755	Yes	****	<0.0001
Row 12	1.003	0.4672 to 1.538	Yes	****	<0.0001												Row 11	-19.29	-21.93 to -16.64	Yes	****	<0.0001												Row 9	-13.5	-20.02 to -6.988	Yes	****	<0.0001
Row 13	1.901	1.366 to 2.437	Yes	****	<0.0001												Row 12	-22.26	-24.90 to -19.61	Yes	****	<0.0001												Row 10	-10.55	-17.07 to -4.039	Yes	****	<0.0001
Row 14	2.61	2.074 to 3.146	Yes	****	<0.0001												Row 13	-24.16	-26.80 to -21.51	Yes	****	<0.0001												Row 11	-8.235	-14.75 to -1.719	Yes	**	0.0034
Row 15	3.034	2.499 to 3.570	Yes	****	<0.0001												Row 14	-29.79	-32.43 to -27.14	Yes	****	<0.0001												Row 12	-16.43	-22.95 to -9.916	Yes	****	<0.0001
Row 16	3.307	2.772 to 3.843	Yes	****	<0.0001												Row 15	-32.53	-35.17 to -29.88	Yes	****	<0.0001												Row 13	-16.42	-22.93 to -9.902	Yes	****	<0.0001
																	Row 16	-34.06	-36.70 to -31.41	Yes	****	<0.0001												Row 14	-15.89	-22.41 to -9.378	Yes	****	<0.0001
																																		Row 15	-16.18	-22.70 to -9.665	Yes	****	<0.0001
Test details	Mean 1	Mean 2	Mean Diff.	SE of diff.	N1	N2	t	DF																										Row 16	-4.509	-11.02 to 2.007	No	ns	0.6644
																	Test details	Mean 1	Mean 2	Mean Diff.	SE of diff.	N1	N2	t	DF									Row 17	-3.404	-9.919 to 3.112	No	ns	>0.9999
WT - Tg6																																		Row 18	-3.634	-10.15 to 2.882	No	ns	>0.9999
Row 1	0.9486	0.95	-0.001429	0.1764	7	7	0.008101	90									WT - Tg6																	Row 19	-3.67	-10.19 to 2.846	No	ns	>0.9999
Row 2	1.029	1.026	0.002857	0.1764	7	7	0.0162	90									Row 1	34.41	35.7	-1.286	0.8706	7	7	1.477	90
Row 3	1.174	1.186	-0.01143	0.1764	7	7	0.0648	90									Row 2	35.67	37.11	-1.443	0.8706	7	7	1.657	90
Row 4	1.424	1.517	-0.09286	0.1764	7	7	0.5265	90									Row 3	37.53	38.5	-0.9714	0.8706	7	7	1.116	90									Test details	Mean 1	Mean 2	Mean Diff.	SE of diff.	N1	N2	t	DF
Row 5	1.703	1.784	-0.08143	0.1764	7	7	0.4617	90									Row 4	38.07	40.94	-2.871	0.8706	7	7	3.298	90
Row 6	1.987	2.067	-0.08	0.1764	7	7	0.4536	90									Row 5	38.84	44.53	-5.686	0.8706	7	7	6.531	90									WT - Tg6
Row 7	2.311	2.407	-0.09571	0.1764	7	7	0.5427	90									Row 6	40.39	49.29	-8.9	0.8706	7	7	10.22	90									Row 1	115.9	123.6	-7.689	2.106	6	6	3.651	90
Row 8	2.62	2.739	-0.1186	0.1764	7	7	0.6723	90									Row 7	41.51	52.66	-11.14	0.8706	7	7	12.8	90									Row 2	120.4	128.1	-7.659	2.106	6	6	3.637	90
Row 9	3	3.131	-0.1314	0.1764	7	7	0.7452	90									Row 8	42.93	55.66	-12.73	0.8706	7	7	14.62	90									Row 3	120.5	128.7	-8.25	2.106	6	6	3.918	90
Row 10	4.341	4.289	0.05286	0.1764	7	7	0.2997	90									Row 9	43.36	57.43	-14.07	0.8706	7	7	16.16	90									Row 4	123.5	130.7	-7.235	2.106	6	6	3.436	90
Row 11	5.766	5.249	0.5171	0.1764	7	7	2.932	90									Row 10	45.57	62.1	-16.53	0.8706	7	7	18.99	90									Row 5	123.5	130.6	-7.111	2.106	6	6	3.377	90
Row 12	8.041	7.039	1.003	0.1764	7	7	5.687	90									Row 11	46.73	66.01	-19.29	0.8706	7	7	22.15	90									Row 6	125.7	133.6	-7.888	2.106	6	6	3.746	90
Row 13	10.6	8.7	1.901	0.1764	7	7	10.78	90									Row 12	47	69.26	-22.26	0.8706	7	7	25.57	90									Row 7	125.4	136.8	-11.35	2.106	6	6	5.39	90
Row 14	13.83	11.22	2.61	0.1764	7	7	14.8	90									Row 13	47.84	72	-24.16	0.8706	7	7	27.75	90									Row 8	90.56	102.8	-12.27	2.106	6	6	5.827	90
Row 15	16.36	13.32	3.034	0.1764	7	7	17.21	90									Row 14	47.39	77.17	-29.79	0.8706	7	7	34.21	90									Row 9	85.1	98.61	-13.5	2.106	6	6	6.412	90
Row 16	19.55	16.24	3.307	0.1764	7	7	18.75	90									Row 15	47.39	79.91	-32.53	0.8706	7	7	37.36	90									Row 10	81.63	92.19	-10.55	2.106	6	6	5.012	90
																	Row 16	47.93	81.99	-34.06	0.8706	7	7	39.12	90									Row 11	81.27	89.51	-8.235	2.106	6	6	3.91	90
																																		Row 12	126.6	143	-16.43	2.106	6	6	7.803	90
																																		Row 13	129.1	145.5	-16.42	2.106	6	6	7.796	90
																																		Row 14	130.2	146.1	-15.89	2.106	6	6	7.547	90
																																		Row 15	131.5	147.7	-16.18	2.106	6	6	7.683	90
																																		Row 16	70.62	75.13	-4.509	2.106	6	6	2.141	90
																																		Row 17	63.71	67.11	-3.404	2.106	6	6	1.616	90
																																		Row 18	63.52	67.15	-3.634	2.106	6	6	1.726	90
																																		Row 19	62.53	66.2	-3.67	2.106	6	6	1.743	90
[truncated: 4 more columns]

## Sheet: Fig.s2
Fig.s2
Male and Female				Male				Female
WT	Tg6			WT	Tg6			WT	Tg6
0.09	0.35			0.09	0.35			0.09	0.3
0.1	0.25			0.1	0.25			0.12	0.33
0.08	0.33			0.08	0.33			0.087	0.31
0.11	0.34			0.11	0.34			0.11	0.26
0.08	0.29			0.08	0.29			0.1	0.29
0.06	0.28			0.06	0.28			0.08	0.35
0.13	0.36			0.13	0.36			0.07	0.25
0.07	0.31			0.07	0.31			0.09	0.32
0.09	0.3
0.12	0.33
0.087	0.31
0.11	0.26
0.1	0.29
0.08	0.35
0.07	0.25
0.09	0.32
Table Analyzed	male and female			Table Analyzed	male			Table Analyzed	female
Column B	Tg6			Column B	Tg6			Column B	Tg6
vs.	vs.			vs.	vs.			vs.	vs.
Column A	WT			Column A	WT			Column A	WT
Unpaired t test				Unpaired t test				Unpaired t test
P value	<0.0001			P value	<0.0001			P value	<0.0001
P value summary	****			P value summary	****			P value summary	****
Significantly different (P < 0.05)?	Yes			Significantly different (P < 0.05)?	Yes			Significantly different (P < 0.05)?	Yes
One- or two-tailed P value?	Two-tailed			One- or two-tailed P value?	Two-tailed			One- or two-tailed P value?	Two-tailed
t, df	t=21.42, df=30			t, df	t=14.26, df=14			t, df	t=15.63, df=14
How big is the difference?				How big is the difference?				How big is the difference?
Mean of column A	0.09169			Mean of column A	0.09			Mean of column A	0.09338
Mean of column B	0.3075			Mean of column B	0.3138			Mean of column B	0.3013
Difference between means (B - A) ± SEM	0.2158 ± 0.01008			Difference between means (B - A) ± SEM	0.2238 ± 0.01569			Difference between means (B - A) ± SEM	0.2079 ± 0.01330
95% confidence interval	0.1952 to 0.2364			95% confidence interval	0.1901 to 0.2574			95% confidence interval	0.1794 to 0.2364
R squared (eta squared)	0.9386			R squared (eta squared)	0.9356			R squared (eta squared)	0.9458
F test to compare variances				F test to compare variances				F test to compare variances
F, DFn, Dfd	3.459, 15, 15			F, DFn, Dfd	2.830, 7, 7			F, DFn, Dfd	4.449, 7, 7
P value	0.0217			P value	0.1933			P value	0.0673
P value summary	*			P value summary	ns			P value summary	ns
Significantly different (P < 0.05)?	Yes			Significantly different (P < 0.05)?	No			Significantly different (P < 0.05)?	No
Data analyzed				Data analyzed				Data analyzed
Sample size, column A	16			Sample size, column A	8			Sample size, column A	8
Sample size, column B	16			Sample size, column B	8			Sample size, column B	8

## Sheet: Fig.s3
Fig.s3a				Fig.s3b				Fig.s3c				Fig.s3d				Fig.s3e				Fig.s3f				Fig.s3g				Fig.s3h				Fig.s3i				Fig.s3j				Fig.s3k
WT	Tg6			WT	Tg6			WT	Tg6			WT	Tg6			WT	Tg6			WT	Tg6			WT	Tg6			WT	Tg6			WT	Tg6			WT	Tg6			WT	Tg6
8.4025	3.8525			4.892	5.832			2.279	0.399			164	83			68.125	47.8125			64.21	75.8642			69.0909	62.0339			57.5439	58.8596			83.4559	85.2941			67.5254	76.8931			30.6465	34.7397
5.9025	3.7775			4.733	7.243			1.06	0.255			140	62			30.625	30.625			64.0786	63.2922			87.4611	95.8811			50.9649	45.7018			22.7941	111.029			84.6995	57.7674			32.1159	35.0546
6.7275	0.7525			4.921	6.996			1.022	0.109			145	28			15	19.6875			68.7728	71.7775			108.465	111.408			66.7544	57.1053			94.4853	87.1324			92.8962	68.306			31.5911	33.7951
2.5275	3.5525			5.148	4.929			0.385	0.073			88	93			13.4375	41.5625			67.8573	65.1839			126.911	102.662			61.0526	50.0877			94.4853	52.2059			50.7416	67.5254			53.2116	45.0252
5.2775	3.5775			5.561	7.123			0.345	0.141			119	94			22.8125	38.4375			72.609	56.1277			107.897	135.791			64.5614	57.5439			76.1029	79.7794			73.7705	64.4028			39.9874	32.0109
2.1525	4.8275			4.034	6.096			0.609	0.491			132	107			33.75	10.3125			71.443	72.3974			137.27	126.543			57.9825	53.5965			30.1471	65.0735			59.719	92.1155			28.2326	33.0605
6.4525	3.9775			4.448	4.781			1.401	0.265			114	109			16.5625	43.125			68.4958	68.2687			79.0244	83.1299			69.8246	60.1754			96.3235	123.897			67.1351	62.0609			34.2149	32.9555
6.6025	1.7025			5.182	5.593			0.96	0.081			122	69			38.4375	86.875			67.4092	66.9021			94.8192	68.8735			79.4737	81.2281			125.735	94.4853			54.6448	62.0609			26.2385	30.3317
Table Analyzed	Data 1			Table Analyzed	Data 1			Table Analyzed	Data 1			Table Analyzed	Data 1			Table Analyzed	Data 1			Table Analyzed	Data 1			Table Analyzed	Data 1			Table Analyzed	Data 1			Table Analyzed	Data 1			Table Analyzed	Data 1			Table Analyzed	Data 1
Column B	Tg6			Column B	Tg6			Column B	Tg6			Column B	Tg6			Column B	Tg6			Column B	Tg6			Column B	Tg6			Column B	Tg6			Column B	Tg6			Column B	Tg6			Column B	Tg6
vs.	vs.			vs.	vs.			vs.	vs.			vs.	vs.			vs.	vs.			vs.	vs.			vs.	vs.			vs.	vs.			vs.	vs.			vs.	vs.			vs.	vs.
Column A	WT			Column A	WT			Column A	WT			Column A	WT			Column A	WT			Column A	WT			Column A	WT			Column A	WT			Column A	WT			Column A	WT			Column A	WT
Unpaired t test				Unpaired t test				Unpaired t test				Unpaired t test				Unpaired t test				Unpaired t test				Unpaired t test				Unpaired t test				Unpaired t test				Unpaired t test				Unpaired t test
P value	0.0245			P value	0.0068			P value	0.0042			P value	0.002			P value	0.3493			P value	0.798			P value	0.8078			P value	0.2769			P value	0.5347			P value	>0.9999			P value	0.979
P value summary	*			P value summary	**			P value summary	**			P value summary	**			P value summary	ns			P value summary	ns			P value summary	ns			P value summary	ns			P value summary	ns			P value summary	ns			P value summary	ns
Significantly different (P < 0.05)?	Yes			Significantly different (P < 0.05)?	Yes			Significantly different (P < 0.05)?	Yes			Significantly different (P < 0.05)?	Yes			Significantly different (P < 0.05)?	No			Significantly different (P < 0.05)?	No			Significantly different (P < 0.05)?	No			Significantly different (P < 0.05)?	No			Significantly different (P < 0.05)?	No			Significantly different (P < 0.05)?	No			Significantly different (P < 0.05)?	No
One- or two-tailed P value?	Two-tailed			One- or two-tailed P value?	Two-tailed			One- or two-tailed P value?	Two-tailed			One- or two-tailed P value?	Two-tailed			One- or two-tailed P value?	Two-tailed			One- or two-tailed P value?	Two-tailed			One- or two-tailed P value?	Two-tailed			One- or two-tailed P value?	Two-tailed			One- or two-tailed P value?	Two-tailed			One- or two-tailed P value?	Two-tailed			One- or two-tailed P value?	Two-tailed
t, df	t=2.519, df=14			t, df	t=3.172, df=14			t, df	t=3.414, df=14			t, df	t=3.790, df=14			t, df	t=0.9684, df=14			t, df	t=0.2608, df=14			t, df	t=0.2480, df=14			t, df	t=1.131, df=14			t, df	t=0.6365, df=14			t, df	t=3.306e-009, df=14			t, df	t=0.02682, df=14
How big is the difference?				How big is the difference?				How big is the difference?				How big is the difference?				How big is the difference?				How big is the difference?				How big is the difference?				How big is the difference?				How big is the difference?				How big is the difference?				How big is the difference?
Mean of column A	5.506			Mean of column A	4.865			Mean of column A	1.008			Mean of column A	128			Mean of column A	29.84			Mean of column A	68.11			Mean of column A	101.4			Mean of column A	63.52			Mean of column A	77.94			Mean of column A	68.89			Mean of column A	34.53
Mean of column B	3.253			Mean of column B	6.074			Mean of column B	0.2268			Mean of column B	80.63			Mean of column B	39.8			Mean of column B	67.48			Mean of column B	98.29			Mean of column B	58.04			Mean of column B	87.36			Mean of column B	68.89			Mean of column B	34.62
Difference between means (B - A) ± SEM	-2.253 ± 0.8944			Difference between means (B - A) ± SEM	1.209 ± 0.3813			Difference between means (B - A) ± SEM	-0.7809 ± 0.2287			Difference between means (B - A) ± SEM	-47.38 ± 12.50			Difference between means (B - A) ± SEM	9.961 ± 10.29			Difference between means (B - A) ± SEM	-0.6328 ± 2.426			Difference between means (B - A) ± SEM	-3.077 ± 12.41			Difference between means (B - A) ± SEM	-5.482 ± 4.846			Difference between means (B - A) ± SEM	9.421 ± 14.80			Difference between means (B - A) ± SEM	-2.125e-008 ± 6.428			Difference between means (B - A) ± SEM	0.09183 ± 3.424
95% confidence interval	-4.171 to -0.3348			95% confidence interval	0.3915 to 2.027			95% confidence interval	-1.271 to -0.2903			95% confidence interval	-74.18 to -20.57			95% confidence interval	-12.10 to 32.02			95% confidence interval	-5.836 to 4.570			95% confidence interval	-29.69 to 23.54			95% confidence interval	-15.88 to 4.911			95% confidence interval	-22.33 to 41.17			95% confidence interval	-13.79 to 13.79			95% confidence interval	-7.251 to 7.435
R squared (eta squared)	0.3119			R squared (eta squared)	0.4181			R squared (eta squared)	0.4543			R squared (eta squared)	0.5065			R squared (eta squared)	0.06278			R squared (eta squared)	0.004836			R squared (eta squared)	0.004373			R squared (eta squared)	0.08376			R squared (eta squared)	0.02812			R squared (eta squared)	7.805e-19			R squared (eta squared)	5.139e-05
F test to compare variances				F test to compare variances				F test to compare variances				F test to compare variances				F test to compare variances				F test to compare variances				F test to compare variances				F test to compare variances				F test to compare variances				F test to compare variances				F test to compare variances
F, DFn, Dfd	2.587, 7, 7			F, DFn, Dfd	4.250, 7, 7			F, DFn, Dfd	16.45, 7, 7			F, DFn, Dfd	1.391, 7, 7			F, DFn, Dfd	1.610, 7, 7			F, DFn, Dfd	4.153, 7, 7			F, DFn, Dfd	1.262, 7, 7			F, DFn, Dfd	1.454, 7, 7			F, DFn, Dfd	2.280, 7, 7			F, DFn, Dfd	1.746, 7, 7			F, DFn, Dfd	3.704, 7, 7
P value	0.2331			P value	0.0755			P value	0.0015			P value	0.6739			P value	0.5453			P value	0.0799			P value	0.7665			P value	0.6337			P value	0.299			P value	0.4796			P value	0.1055
P value summary	ns			P value summary	ns			P value summary	**			P value summary	ns			P value summary	ns			P value summary	ns			P value summary	ns			P value summary	ns			P value summary	ns			P value summary	ns			P value summary	ns
Significantly different (P < 0.05)?	No			Significantly different (P < 0.05)?	No			Significantly different (P < 0.05)?	Yes			Significantly different (P < 0.05)?	No			Significantly different (P < 0.05)?	No			Significantly different (P < 0.05)?	No			Significantly different (P < 0.05)?	No			Significantly different (P < 0.05)?	No			Significantly different (P < 0.05)?	No			Significantly different (P < 0.05)?	No			Significantly different (P < 0.05)?	No
Data analyzed				Data analyzed				Data analyzed				Data analyzed				Data analyzed				Data analyzed				Data analyzed				Data analyzed				Data analyzed				Data analyzed				Data analyzed
Sample size, column A	8			Sample size, column A	8			Sample size, column A	8			Sample size, column A	8			Sample size, column A	8			Sample size, column A	8			Sample size, column A	8			Sample size, column A	8			Sample size, column A	8			Sample size, column A	8			Sample size, column A	8
Sample size, column B	8			Sample size, column B	8			Sample size, column B	8			Sample size, column B	8			Sample size, column B	8			Sample size, column B	8			Sample size, column B	8			Sample size, column B	8			Sample size, column B	8			Sample size, column B	8			Sample size, column B	8

[truncated: 12 more sheets: Fig.s4, Fig.s5, Fig.s6, Fig.s7, Fig.s8, Fig.s9, Fig.s10, Fig.s11, Fig.s12, Fig.s13, Fig.s14, Fig.s15]
